# Supplementary material for: Poly[[dodeca­aqua­(μ4-benzene-1,4-dicarboxyl­ato)(μ2-4,4′-bipyridine-κ2 N:N′)dicerium(III)] bis­(benzene-1,4-dicarboxyl­ate)]
Source: Acta Crystallogr Sect E Struct Rep Online. 2012 Apr 21;68(Pt 5):m643–4. doi: 10.1107/S1600536812016388 (PMC3344367; doi:10.1107/S1600536812016388)
Supplement: Supplementary file 1 [file e-68-0m643-sup1.cif]

##############################################################################
#                                                                            #
# This CIF contains the data in a paper accepted for publication in          #
# Acta Crystallographica Section E. It conforms to the requirements of       #
# Notes for Authors for Acta Crystallographica Section E, and has been       #
# peer reviewed under the auspices of the IUCr Commission on Journals.       #
#                                                                            #
# Full details of the Crystallographic Information File format               #
# are given in the paper "The Crystallographic Information File (CIF):       #
# a New Standard Archive File for Crystallography" by S. R. Hall, F. H.      #
# Allen and I. D. Brown [Acta Cryst. (1991), A47, 655-685].                  #
#                                                                            #
# The current version of the core CIF dictionary is obtainable from          #
# ftp://ftp.iucr.org/pub/cif_core.dic.                                       #
#                                                                            #
# Software is freely available for graphical display of the structure(s)     #
# in this CIF. For information consult the CIF software page                 #
# http://www.iucr.org/resources/cif/software.                                #
#                                                                            #
# This file may be used for bona fide research purposes within the           #
# scientific community so long as proper attribution is given to the journal # 
# article from which it was obtained.                                        #
#                                                                            #
##############################################################################
data_global
_audit_creation_method     'by CrystalStructure 4.0'
_journal_date_recd_electronic     2012-03-29
_journal_date_accepted     2012-04-15
_journal_name_full     'Acta Crystallographica, Section E'
_journal_year     2012
_journal_volume     68
_journal_issue      5
_journal_page_first     m643
_journal_page_last     m644
_journal_paper_category     QM
_journal_paper_doi     10.1107/S1600536812016388
_journal_coeditor_code     IS5110
_publ_contact_author_name     'Hitoshi Kumagai'
_publ_contact_author_address
;
Toyota Central R and D Labs., Inc., Nagakute 41-1, Aichi, Japan
;
_publ_contact_author_email     'e1254@mosk.tytlabs.co.jp'
_publ_contact_author_fax     '+81 561 63 6156'
_publ_contact_author_phone     '+81 561 71 7178'
_publ_section_title
;\
Poly[[dodecaaqua(\m~4~-benzene-1,4-dicarboxylato)(\m~2~-4,4'-bipyridine-\
\k^2^<i>N</i>:<i>N</i>')dicerium(III)] bis(benzene-1,4-dicarboxylate)]
;
loop_
    _publ_author_name
    _publ_author_footnote
    _publ_author_address
    'Kumagai, Hitoshi' .
;
Toyota Central R and D Labs. Inc., Nagakute 41-1, Aichi, Japan
;
    'Sakamoto, Yoshiyuki' .
;
Toyota Central R and D Labs. Inc., Nagakute 41-1, Aichi, Japan
;
    'Kawata, Satoshi' .
;
Department of Chemistry, Fukuoka University, Fukuoka 814-0180, Japan
;
    'Inagaki, Shinji' .
;
Toyota Central R and D Labs. Inc., Nagakute 41-1, Aichi, Japan
;
_iucr_refine_instructions_details
;
TITL 110311kumace1
CELL  0.71070 6.11210 14.27760 22.39480 90.000 90.000 90.000
ZERR  2 0.00320 0.00740 0.01140 0.000 0.000 0.000
LATT 1
SYMM .50-X, .50+Y, .50+Z
SYMM .50+X, .50-Y, .50+Z
SYMM    -X,    -Y,    +Z
SFAC C H N O CE
UNIT 68 88 4 48 4
SHEL 99999.000000 0.000000
L.S. 50
FMAP 2
PLAN -25
WPDB -2
HTAB
BOND $H
CONF
LIST 4
TEMP 20.1
ACTA
SIZE 0.600 0.200 0.100
DFIX 0.8400 0.0200 O2 H2
DFIX 0.8400 0.0200 O2 H3
DFIX 0.8400 0.0200 O3 H4
DFIX 0.8400 0.0200 O3 H5
DFIX 0.8400 0.0200 O4 H6
DFIX 0.8400 0.0200 O4 H7
WGHT    0.000000    7.625400
FVAR       0.32558
CE1   5    1.000000    0.000000    0.286968    10.50000    0.01572    0.01786 =
         0.00993    0.00000    0.00000   -0.00118
O1    4    0.662051    0.034859    0.343975    11.00000    0.02141    0.03230 =
         0.01510   -0.00015    0.00628   -0.00211
O2    4    1.078358    0.131574    0.359574    11.00000    0.02331    0.02412 =
         0.02956   -0.00802   -0.00263    0.00091
O3    4    0.806287    0.145792    0.247739    11.00000    0.03242    0.02193 =
         0.01598    0.00305    0.00373    0.00425
O4    4    0.681690   -0.088474    0.241567    11.00000    0.01892    0.03195 =
         0.02694   -0.00939    0.00373   -0.00836
O5    4    0.780115    0.274026    0.343726    11.00000    0.03054    0.03304 =
         0.01912    0.00561    0.00635    0.00520
O6    4    0.422396    0.250841    0.345294    11.00000    0.03657    0.04133 =
         0.02149    0.00927   -0.00939   -0.00837
N1    3    1.000000    0.000000    0.158696    10.50000    0.02415    0.02168 =
         0.02317    0.00000    0.00000   -0.00354
C1    1    0.500000    0.000000    0.437836    10.50000    0.01725    0.01734 =
         0.01102    0.00000    0.00000    0.00127
C2    1    0.688355    0.024523    0.469038    11.00000    0.01445    0.02049 =
         0.01648    0.00099    0.00313   -0.00177
AFIX  43
H1    2    0.814517    0.040948    0.448319    11.00000   -1.20000
AFIX   0
C3    1    0.500000    0.000000    0.370436    10.50000    0.01973    0.01426 =
         0.01170    0.00000    0.00000    0.00219
C4    1    0.824072    0.025857    0.128096    11.00000    0.02254    0.03261 =
         0.02056   -0.00213    0.00214    0.00036
AFIX  43
H8    2    0.699773    0.043930    0.149094    11.00000   -1.20000
AFIX   0
C5    1    0.817428    0.027113    0.066203    11.00000    0.02310    0.03089 =
         0.01926   -0.00051   -0.00213    0.00042
AFIX  43
H9    2    0.690791    0.046100    0.046621    11.00000   -1.20000
AFIX   0
C6    1    1.000000    0.000000    0.033372    10.50000    0.02483    0.01503 =
         0.01638    0.00000    0.00000   -0.00909
C7    1    0.606497    0.258807    0.438106    11.00000    0.02051    0.01734 =
         0.01670    0.00149    0.00024    0.00344
C8    1    0.794283    0.282474    0.468968    11.00000    0.01723    0.02222 =
         0.02325    0.00207    0.00329   -0.00118
AFIX  43
H10   2    0.920699    0.298407    0.448208    11.00000   -1.20000
AFIX   0
C9    1    0.417962    0.234740    0.469047    11.00000    0.01815    0.02729 =
         0.01995    0.00004   -0.00452    0.00090
AFIX  43
H11   2    0.291716    0.218623    0.448269    11.00000   -1.20000
AFIX   0
C10   1    0.602365    0.260973    0.370831    11.00000    0.02889    0.01684 =
         0.01843    0.00261   -0.00120    0.00366
H2    2    0.983043    0.174031    0.360556    11.00000    0.04147
H3    2    1.196813    0.160346    0.353111    11.00000    0.03006
H4    2    0.778231    0.187955    0.272218    11.00000    0.06864
H5    2    0.848317    0.176350    0.217827    11.00000    0.06191
H6    2    0.555234   -0.094365    0.255333    11.00000    0.05883
H7    2    0.684458   -0.129969    0.214936    11.00000    0.05341
HKLF 4
REM  110311kumace1
REM R1 =  0.0338 for   2163 Fo > 4sig(Fo)  and  0.0354 for all   2246 data
REM    167 parameters refined using      6 restraints
END
WGHT      0.0000      7.6255
REM Highest difference peak  0.489,  deepest hole -0.425,  1-sigma level  0.095
Q1    1   0.8016 -0.1437  0.1811  11.00000  0.05    0.49
Q2    1   0.9924  0.0410  0.3196  11.00000  0.05    0.45
Q3    1   0.3194 -0.0227  0.5000  10.50000  0.05    0.43
Q4    1   0.6081  0.2664  0.4085  11.00000  0.05    0.41
Q5    1   1.1705 -0.0244  0.0966  11.00000  0.05    0.41
Q6    1   0.9968 -0.0390  0.2563  11.00000  0.05    0.40
Q7    1   1.0000  0.0000  0.0000  10.25000  0.05    0.37
Q8    1   0.7272  0.0967  0.1806  11.00000  0.05    0.36
Q9    1   0.5000  0.0000  0.4055  10.50000  0.05    0.36
Q10   1   0.8123 -0.0254  0.5000  10.50000  0.05    0.36
Q11   1   0.6710 -0.0386  0.0827  11.00000  0.05    0.35
Q12   1   0.5824  0.0207  0.4558  11.00000  0.05    0.35
Q13   1   1.1792  0.0996  0.2662  11.00000  0.05    0.35
Q14   1   0.7553 -0.0362  0.3428  11.00000  0.05    0.34
Q15   1   0.8662  0.2388  0.3664  11.00000  0.05    0.34
Q16   1   1.0292  0.0024  0.1357  11.00000  0.05    0.34
Q17   1   0.6468 -0.0259  0.2323  11.00000  0.05    0.33
Q18   1   0.9177  0.0216  0.0552  11.00000  0.05    0.33
Q19   1   1.1418  0.0263  0.2892  11.00000  0.05    0.33
Q20   1   0.7192  0.2264  0.2568  11.00000  0.05    0.32
Q21   1   0.4713  0.2718  0.4434  11.00000  0.05    0.32
Q22   1   0.6512  0.0248  0.3184  11.00000  0.05    0.32
Q23   1   0.7559  0.0529  0.2335  11.00000  0.05    0.32
Q24   1   0.7860  0.3089  0.5000  10.50000  0.05    0.31
Q25   1   1.2249  0.1460  0.3206  11.00000  0.05    0.31
;
data_I
_chemical_name_systematic
;
Poly[[dodecaaqua(\m~4~-benzene-1,4-dicarboxylato)(\m~2~-4,4'-bipyridine-
\k^2^<i>N</i>:<i>N</i>')dicerium(III)] bis(benzene-1,4-dicarboxylate)]
;
_chemical_formula_moiety     'C9 H18 Ce N O8, C8 H4 O4'
_chemical_formula_sum     'C17 H22 Ce N O12'
_chemical_formula_iupac     '[Ce2 (C8 H4 O4) (C10 H8 N2) (H2 O)12] (C8 H4 O4)2'
_chemical_formula_weight     572.48
_chemical_melting_point     ?
_symmetry_cell_setting     orthorhombic
_symmetry_space_group_name_H-M     'P n n m'
_symmetry_space_group_name_Hall     '-P 2 2n'
loop_
    _symmetry_equiv_pos_site_id
    _symmetry_equiv_pos_as_xyz
    1 '+X,+Y,+Z'
    2 '1/2-X,1/2+Y,1/2+Z'
    3 '1/2+X,1/2-Y,1/2+Z'
    4 '-X,-Y,+Z'
    5 '-X,-Y,-Z'
    6 '1/2+X,1/2-Y,1/2-Z'
    7 '1/2-X,1/2+Y,1/2-Z'
    8 '+X,+Y,-Z'
_cell_length_a     6.112(4)
_cell_length_b     14.278(8)
_cell_length_c     22.395(12)
_cell_angle_alpha     90.0000
_cell_angle_beta     90.0000
_cell_angle_gamma     90.0000
_cell_volume     1954.3(18)
_cell_formula_units_Z     4
_cell_measurement_reflns_used     3992
_cell_measurement_theta_min     3.08
_cell_measurement_theta_max     27.51
_cell_measurement_temperature     293
_exptl_crystal_description     platelet
_exptl_crystal_colour     colorless
_exptl_crystal_size_max     0.600
_exptl_crystal_size_mid     0.200
_exptl_crystal_size_min     0.100
_exptl_crystal_density_diffrn     1.946
_exptl_crystal_density_meas     ?
_exptl_crystal_density_method     'not measured'
_exptl_crystal_F_000     1140.00
_exptl_absorpt_coefficient_mu     2.398
_exptl_absorpt_correction_type     multi-scan
_exptl_absorpt_process_details     '(<i>REQAB</i>; Rigaku, 1998)'
_exptl_absorpt_correction_T_min     0.511
_exptl_absorpt_correction_T_max     0.787
_diffrn_ambient_temperature     293
_diffrn_radiation_type     'Mo K\a'
_diffrn_radiation_wavelength     0.71070
_diffrn_measurement_device_type     'Rigaku Mercury70'
_diffrn_measurement_method     \w
_diffrn_detector_area_resol_mean     7.314
_diffrn_reflns_number     14945
_diffrn_reflns_av_R_equivalents     0.0289
_diffrn_reflns_theta_max     27.51
_diffrn_reflns_theta_full     27.51
_diffrn_measured_fraction_theta_max     0.975
_diffrn_measured_fraction_theta_full     0.975
_diffrn_reflns_limit_h_min     -7
_diffrn_reflns_limit_h_max     7
_diffrn_reflns_limit_k_min     -18
_diffrn_reflns_limit_k_max     18
_diffrn_reflns_limit_l_min     -29
_diffrn_reflns_limit_l_max     29
_diffrn_standards_number     0
_diffrn_standards_interval_count     .
_diffrn_standards_decay_%     ?
_refine_special_details
;
Refinement was performed using all reflections. The weighted <i>R</i>-factor
(<i>wR</i>) and goodness of fit (<i>S</i>) are based on <i>F</i>^2^.
<i>R</i>-factor (\st) are based on <i>F</i>. The threshold expression of
<i>F</i>^2^ > 2.0 \s(<i>F</i>^2^) is used only for calculating <i>R</i>-factor
(\st).
;
_reflns_number_total     2246
_reflns_number_gt     2163
_reflns_threshold_expression     F^2^>2\s(F^2^)
_refine_ls_structure_factor_coef     Fsqd
_refine_ls_R_factor_gt     0.0338
_refine_ls_wR_factor_ref     0.0678
_refine_ls_goodness_of_fit_ref     1.392
_refine_ls_number_reflns     2246
_refine_ls_number_parameters     167
_refine_ls_number_restraints     6
_refine_ls_hydrogen_treatment     mixed
_refine_ls_weighting_scheme     calc
_refine_ls_weighting_details
            'w = 1/[\s^2^(Fo^2^)+(0.0000P)^2^+7.6254P] where P=(Fo^2^+2Fc^2^)/3'
_atom_sites_solution_hydrogens     geom
_atom_sites_solution_primary     direct
_atom_sites_solution_secondary     difmap
_refine_ls_shift/su_max     0.000
_refine_diff_density_max     0.490
_refine_diff_density_min     -0.420
_refine_ls_extinction_method     none
_refine_ls_extinction_coef     ?
loop_
    _atom_type_symbol
    _atom_type_description
    _atom_type_scat_dispersion_real
    _atom_type_scat_dispersion_imag
    _atom_type_scat_source
    'C' 'C' 0.0033 0.0016
;
International Tables for Crystallography
(1992, Vol. C, Tables 4.2.6.8 and 6.1.1.4)
;
    'H' 'H' 0.0000 0.0000
;
International Tables for Crystallography
(1992, Vol. C, Table 6.1.1.4)
;
    'N' 'N' 0.0061 0.0033
;
International Tables for Crystallography
(1992, Vol. C, Tables 4.2.6.8 and 6.1.1.4)
;
    'O' 'O' 0.0106 0.0060
;
International Tables for Crystallography
(1992, Vol. C, Tables 4.2.6.8 and 6.1.1.4)
;
    'Ce' 'Ce' -0.2486 2.6331
;
International Tables for Crystallography
(1992, Vol. C, Tables 4.2.6.8 and 6.1.1.4)
;
_computing_data_collection     'CrystalClear (Rigaku/MSC, 2005)'
_computing_cell_refinement     'CrystalClear (Rigaku/MSC, 2005)'
_computing_data_reduction     'CrystalClear (Rigaku/MSC, 2005)'
_computing_structure_solution     'SIR2008 (Burla <i>et al.</i>, 2007)'
_computing_structure_refinement     'SHELXL97 (Sheldrick, 2008)'
_computing_molecular_graphics     'CrystalStructure (Rigaku, 2010)'
_computing_publication_material     'CrystalStructure (Rigaku, 2010)'
loop_
    _atom_site_type_symbol
    _atom_site_label
    _atom_site_fract_x
    _atom_site_fract_y
    _atom_site_fract_z
    _atom_site_U_iso_or_equiv
    _atom_site_adp_type
    _atom_site_calc_flag
    _atom_site_refinement_flags
    _atom_site_occupancy
    _atom_site_symmetry_multiplicity
    _atom_site_disorder_assembly
    _atom_site_disorder_group
    Ce Ce1 1.0000 0.0000 0.286968(11) 0.01450(9) Uani d . 1.0 4 . .
    O O1 0.6621(5) 0.03486(19) 0.34397(11) 0.0229(6) Uani d . 1.0 8 . .
    O O2 1.0784(5) 0.1316(2) 0.35957(13) 0.0257(6) Uani d . 1.0 8 . .
    O O3 0.8063(5) 0.14579(19) 0.24774(12) 0.0234(6) Uani d . 1.0 8 . .
    O O4 0.6817(5) -0.0885(2) 0.24157(13) 0.0259(6) Uani d . 1.0 8 . .
    O O5 0.7801(5) 0.2740(2) 0.34373(11) 0.0276(7) Uani d . 1.0 8 . .
    O O6 0.4224(6) 0.2508(3) 0.34529(12) 0.0331(8) Uani d . 1.0 8 . .
    N N1 1.0000 0.0000 0.15870(19) 0.0230(10) Uani d . 1.0 4 . .
    C C1 0.5000 0.0000 0.4378(2) 0.0152(9) Uani d . 1.0 4 . .
    C C2 0.6884(6) 0.0245(3) 0.46904(14) 0.0171(8) Uani d . 1.0 8 . .
    C C3 0.5000 0.0000 0.37044(19) 0.0152(9) Uani d . 1.0 4 . .
    C C4 0.8241(7) 0.0259(3) 0.12810(16) 0.0252(9) Uani d . 1.0 8 . .
    C C5 0.8174(7) 0.0271(3) 0.06620(16) 0.0244(9) Uani d . 1.0 8 . .
    C C6 1.0000 0.0000 0.0334(2) 0.0187(10) Uani d . 1.0 4 . .
    C C7 0.6065(7) 0.2588(3) 0.43811(15) 0.0182(7) Uani d . 1.0 8 . .
    C C8 0.7943(7) 0.2825(3) 0.46897(16) 0.0209(8) Uani d . 1.0 8 . .
    C C9 0.4180(7) 0.2347(3) 0.46905(15) 0.0218(8) Uani d . 1.0 8 . .
    C C10 0.6024(7) 0.2610(3) 0.37083(16) 0.0214(8) Uani d . 1.0 8 . .
    H H1 0.8145 0.0410 0.4483 0.0206 Uiso calc R 1.0 8 . .
    H H2 0.983(7) 0.174(3) 0.361(3) 0.041(15) Uiso d . 1.0 8 . .
    H H3 1.197(5) 0.160(3) 0.353(2) 0.030(14) Uiso d . 1.0 8 . .
    H H4 0.778(11) 0.188(4) 0.272(2) 0.07(2) Uiso d . 1.0 8 . .
    H H5 0.848(10) 0.176(4) 0.2178(18) 0.062(19) Uiso d . 1.0 8 . .
    H H6 0.555(5) -0.094(5) 0.255(3) 0.059(19) Uiso d . 1.0 8 . .
    H H7 0.684(10) -0.130(3) 0.2149(18) 0.053(17) Uiso d . 1.0 8 . .
    H H8 0.6998 0.0439 0.1491 0.0303 Uiso calc R 1.0 8 . .
    H H9 0.6908 0.0461 0.0466 0.0293 Uiso calc R 1.0 8 . .
    H H10 0.9207 0.2984 0.4482 0.0251 Uiso calc R 1.0 8 . .
    H H11 0.2917 0.2186 0.4483 0.0262 Uiso calc R 1.0 8 . .
loop_
    _atom_site_aniso_label
    _atom_site_aniso_U_11
    _atom_site_aniso_U_22
    _atom_site_aniso_U_33
    _atom_site_aniso_U_12
    _atom_site_aniso_U_13
    _atom_site_aniso_U_23
    Ce1 0.01572(15) 0.01786(15) 0.00993(13) -0.00118(11) 0.0000 0.0000
    O1 0.0214(14) 0.0323(15) 0.0151(12) -0.0021(12) 0.0063(11) -0.0001(11)
    O2 0.0233(15) 0.0241(15) 0.0296(15) 0.0009(13) -0.0026(13) -0.0080(12)
    O3 0.0324(17) 0.0219(14) 0.0160(13) 0.0043(13) 0.0037(12) 0.0031(11)
    O4 0.0189(15) 0.0319(16) 0.0269(15) -0.0084(13) 0.0037(12) -0.0094(12)
    O5 0.0305(17) 0.0330(16) 0.0191(13) 0.0052(14) 0.0063(12) 0.0056(11)
    O6 0.0366(18) 0.0413(18) 0.0215(14) -0.0084(15) -0.0094(13) 0.0093(13)
    N1 0.024(3) 0.022(3) 0.023(2) -0.004(3) 0.0000 0.0000
    C1 0.017(3) 0.017(3) 0.011(2) 0.001(3) 0.0000 0.0000
    C2 0.0144(18) 0.0205(19) 0.0165(17) -0.0018(14) 0.0031(14) 0.0010(13)
    C3 0.020(3) 0.014(3) 0.012(2) 0.002(3) 0.0000 0.0000
    C4 0.023(2) 0.033(3) 0.0206(18) 0.0004(17) 0.0021(15) -0.0021(15)
    C5 0.023(2) 0.031(3) 0.0193(18) 0.0004(17) -0.0021(15) -0.0005(15)
    C6 0.025(3) 0.015(3) 0.016(3) -0.009(3) 0.0000 0.0000
    C7 0.0205(19) 0.0173(18) 0.0167(16) 0.0034(15) 0.0002(14) 0.0015(13)
    C8 0.017(2) 0.0222(19) 0.0233(19) -0.0012(16) 0.0033(15) 0.0021(15)
    C9 0.0181(19) 0.027(2) 0.0199(18) 0.0009(16) -0.0045(15) 0.0000(15)
    C10 0.029(2) 0.0168(18) 0.0184(17) 0.0037(16) -0.0012(15) 0.0026(14)
_geom_special_details
;
ENTER SPECIAL DETAILS OF THE MOLECULAR GEOMETRY
;
loop_
    _geom_bond_atom_site_label_1
    _geom_bond_atom_site_label_2
    _geom_bond_site_symmetry_1
    _geom_bond_site_symmetry_2
    _geom_bond_distance
    _geom_bond_publ_flag
    Ce1 O1 . . 2.479(3) y
    Ce1 O1 . 4_755 2.479(3) y
    Ce1 O2 . . 2.530(3) y
    Ce1 O2 . 4_755 2.530(3) y
    Ce1 O3 . . 2.551(3) y
    Ce1 O3 . 4_755 2.551(3) y
    Ce1 O4 . . 2.533(3) y
    Ce1 O4 . 4_755 2.533(3) y
    Ce1 N1 . . 2.873(5) y
    O1 C3 . . 1.257(4) no
    O5 C10 . . 1.258(5) no
    O6 C10 . . 1.248(5) no
    N1 C4 . . 1.327(5) no
    N1 C4 . 4_755 1.327(5) no
    C1 C2 . . 1.392(5) no
    C1 C2 . 4_655 1.392(5) no
    C1 C3 . . 1.509(7) no
    C2 C2 . 8_556 1.387(5) no
    C4 C5 . . 1.387(6) no
    C5 C6 . . 1.391(5) no
    C6 C6 . 5_755 1.496(7) no
    C7 C8 . . 1.382(6) no
    C7 C9 . . 1.388(6) no
    C7 C10 . . 1.507(5) no
    C8 C8 . 8_556 1.390(6) no
    C9 C9 . 8_556 1.386(5) no
    O2 H2 . . 0.84(4) no
    O2 H3 . . 0.84(4) no
    O3 H4 . . 0.83(5) no
    O3 H5 . . 0.84(5) no
    O4 H6 . . 0.84(4) no
    O4 H7 . . 0.84(4) no
    C2 H1 . . 0.930 no
    C4 H8 . . 0.930 no
    C5 H9 . . 0.930 no
    C8 H10 . . 0.930 no
    C9 H11 . . 0.930 no
loop_
    _geom_contact_atom_site_label_1
    _geom_contact_atom_site_label_2
    _geom_contact_distance
    _geom_contact_site_symmetry_1
    _geom_contact_site_symmetry_2
    _geom_contact_publ_flag
    C5 C7 3.532(6) . 6_555 no
    C5 C9 3.544(6) . 6_555 no
    C6 C7 3.562(4) . 6_555 no
    C6 C7 3.562(4) . 7_645 no
    C6 C8 3.589(4) . 6_555 no
    C6 C8 3.589(4) . 7_645 no
    C7 C2 3.453(6) . . no
    C7 C5 3.532(6) . 6_455 no
    C7 C6 3.562(4) . 6_455 no
    C8 C6 3.589(4) . 6_455 no
loop_
    _geom_angle_atom_site_label_1
    _geom_angle_atom_site_label_2
    _geom_angle_atom_site_label_3
    _geom_angle_site_symmetry_1
    _geom_angle_site_symmetry_2
    _geom_angle_site_symmetry_3
    _geom_angle
    _geom_angle_publ_flag
    O1 Ce1 O1 . . 4_755 118.00(9) no
    O1 Ce1 O2 . . . 71.20(10) no
    O1 Ce1 O2 . . 4_755 70.15(10) no
    O1 Ce1 O3 . . . 68.08(10) no
    O1 Ce1 O3 . . 4_755 136.72(9) no
    O1 Ce1 O4 . . . 70.53(10) no
    O1 Ce1 O4 . . 4_755 138.31(10) no
    O1 Ce1 N1 . . . 121.00(7) no
    O1 Ce1 O2 4_755 . . 70.15(10) no
    O1 Ce1 O2 4_755 . 4_755 71.20(10) no
    O1 Ce1 O3 4_755 . . 136.72(9) no
    O1 Ce1 O3 4_755 . 4_755 68.08(10) no
    O1 Ce1 O4 4_755 . . 138.31(10) no
    O1 Ce1 O4 4_755 . 4_755 70.53(10) no
    O1 Ce1 N1 4_755 . . 121.00(7) no
    O2 Ce1 O2 . . 4_755 100.03(11) no
    O2 Ce1 O3 . . . 72.74(10) no
    O2 Ce1 O3 . . 4_755 137.67(10) no
    O2 Ce1 O4 . . . 140.68(10) no
    O2 Ce1 O4 . . 4_755 75.06(10) no
    O2 Ce1 N1 . . . 129.99(7) no
    O2 Ce1 O3 4_755 . . 137.67(10) no
    O2 Ce1 O3 4_755 . 4_755 72.74(10) no
    O2 Ce1 O4 4_755 . . 75.06(10) no
    O2 Ce1 O4 4_755 . 4_755 140.68(10) no
    O2 Ce1 N1 4_755 . . 129.99(7) no
    O3 Ce1 O3 . . 4_755 139.71(9) no
    O3 Ce1 O4 . . . 84.96(10) no
    O3 Ce1 O4 . . 4_755 79.12(10) no
    O3 Ce1 N1 . . . 69.85(7) no
    O3 Ce1 O4 4_755 . . 79.12(10) no
    O3 Ce1 O4 4_755 . 4_755 84.96(10) no
    O3 Ce1 N1 4_755 . . 69.85(7) no
    O4 Ce1 O4 . . 4_755 132.66(10) no
    O4 Ce1 N1 . . . 66.33(7) no
    O4 Ce1 N1 4_755 . . 66.33(7) no
    Ce1 O1 C3 . . . 145.08(19) no
    Ce1 N1 C4 . . . 121.1(3) no
    Ce1 N1 C4 . . 4_755 121.1(3) no
    C4 N1 C4 . . 4_755 117.8(4) no
    C2 C1 C2 . . 4_655 119.7(4) no
    C2 C1 C3 . . . 120.2(2) no
    C2 C1 C3 4_655 . . 120.2(2) no
    C1 C2 C2 . . 8_556 120.2(4) no
    O1 C3 O1 . . 4_655 123.7(4) no
    O1 C3 C1 . . . 118.1(2) no
    O1 C3 C1 4_655 . . 118.1(2) no
    N1 C4 C5 . . . 122.9(4) no
    C4 C5 C6 . . . 120.1(4) no
    C5 C6 C5 . . 4_755 116.2(4) no
    C5 C6 C6 . . 5_755 121.9(3) no
    C5 C6 C6 4_755 . 5_755 121.9(3) no
    C8 C7 C9 . . . 120.0(4) no
    C8 C7 C10 . . . 120.6(4) no
    C9 C7 C10 . . . 119.4(4) no
    C7 C8 C8 . . 8_556 120.0(4) no
    C7 C9 C9 . . 8_556 120.0(4) no
    O5 C10 O6 . . . 123.9(4) no
    O5 C10 C7 . . . 118.1(4) no
    O6 C10 C7 . . . 118.1(4) no
    Ce1 O2 H2 . . . 115(3) no
    Ce1 O2 H3 . . . 114(3) no
    H2 O2 H3 . . . 104(4) no
    Ce1 O3 H4 . . . 117(4) no
    Ce1 O3 H5 . . . 124(4) no
    H4 O3 H5 . . . 102(5) no
    Ce1 O4 H6 . . . 128(4) no
    Ce1 O4 H7 . . . 128(4) no
    H6 O4 H7 . . . 102(6) no
    C1 C2 H1 . . . 119.897 no
    C2 C2 H1 8_556 . . 119.930 no
    N1 C4 H8 . . . 118.556 no
    C5 C4 H8 . . . 118.540 no
    C4 C5 H9 . . . 119.957 no
    C6 C5 H9 . . . 119.991 no
    C7 C8 H10 . . . 119.995 no
    C8 C8 H10 8_556 . . 119.992 no
    C7 C9 H11 . . . 120.023 no
    C9 C9 H11 8_556 . . 120.026 no
loop_
    _geom_torsion_atom_site_label_1
    _geom_torsion_atom_site_label_2
    _geom_torsion_atom_site_label_3
    _geom_torsion_atom_site_label_4
    _geom_torsion_site_symmetry_1
    _geom_torsion_site_symmetry_2
    _geom_torsion_site_symmetry_3
    _geom_torsion_site_symmetry_4
    _geom_torsion
    _geom_torsion_publ_flag
    O1 Ce1 O1 C3 . . 4_755 1_655 -84.2(3) no
    O1 Ce1 O1 C3 4_755 . . . -84.2(3) no
    O2 Ce1 O1 C3 . . . . -138.3(3) no
    O2 Ce1 O1 C3 4_755 . . . -29.7(3) no
    O3 Ce1 O1 C3 . . . . 143.3(4) no
    O3 Ce1 O1 C3 4_755 . . . 2.8(4) no
    O4 Ce1 O1 C3 . . . . 50.9(3) no
    O4 Ce1 O1 C3 4_755 . . . -175.9(3) no
    O1 Ce1 N1 C4 . . . . 5.40(8) no
    O1 Ce1 N1 C4 . . . 4_755 -174.60(8) no
    N1 Ce1 O1 C3 . . . . 95.8(3) no
    O2 Ce1 O1 C3 . . 4_755 1_655 -29.7(3) no
    O2 Ce1 O1 C3 4_755 . 4_755 1_655 -138.3(3) no
    O3 Ce1 O1 C3 . . 4_755 1_655 2.8(4) no
    O3 Ce1 O1 C3 4_755 . 4_755 1_655 143.3(4) no
    O4 Ce1 O1 C3 . . 4_755 1_655 -175.9(3) no
    O4 Ce1 O1 C3 4_755 . 4_755 1_655 50.9(3) no
    O1 Ce1 N1 C4 4_755 . . . -174.60(8) no
    O1 Ce1 N1 C4 4_755 . . 4_755 5.40(8) no
    N1 Ce1 O1 C3 . . 4_755 1_655 95.8(3) no
    O2 Ce1 N1 C4 . . . . -85.35(10) no
    O2 Ce1 N1 C4 . . . 4_755 94.65(10) no
    O2 Ce1 N1 C4 4_755 . . . 94.65(10) no
    O2 Ce1 N1 C4 4_755 . . 4_755 -85.35(10) no
    O3 Ce1 N1 C4 . . . . -41.42(8) no
    O3 Ce1 N1 C4 . . . 4_755 138.58(8) no
    O3 Ce1 N1 C4 4_755 . . . 138.58(8) no
    O3 Ce1 N1 C4 4_755 . . 4_755 -41.42(8) no
    O4 Ce1 N1 C4 . . . . 51.94(8) no
    O4 Ce1 N1 C4 . . . 4_755 -128.06(8) no
    O4 Ce1 N1 C4 4_755 . . . -128.06(8) no
    O4 Ce1 N1 C4 4_755 . . 4_755 51.94(8) no
    Ce1 O1 C3 O1 . . . 4_655 -75.3(4) no
    Ce1 O1 C3 C1 . . . . 104.7(4) no
    Ce1 N1 C4 C5 . . . . 179.8(2) no
    Ce1 N1 C4 C5 . . 4_755 4_755 179.8(2) no
    C4 N1 C4 C5 . . 4_755 4_755 -0.2(5) no
    C4 N1 C4 C5 4_755 . . . -0.2(5) no
    C2 C1 C2 C2 . . 4_655 5_656 0.0(4) no
    C2 C1 C2 C2 4_655 . . 8_556 0.0(4) no
    C2 C1 C3 O1 . . . . -9.77(16) no
    C2 C1 C3 O1 . . . 4_655 170.23(16) no
    C2 C1 C3 O1 4_655 . . . 170.23(16) no
    C2 C1 C3 O1 4_655 . . 4_655 -9.77(16) no
    C1 C2 C2 C1 . . 8_556 5_656 0.0(5) no
    N1 C4 C5 C6 . . . . 0.4(6) no
    C4 C5 C6 C5 . . . 4_755 -0.2(4) no
    C4 C5 C6 C6 . . . 5_755 179.8(3) no
    C5 C6 C6 C5 . . 5_755 5_755 180.00(19) no
    C5 C6 C6 C5 . . 5_755 8_555 0.00(19) no
    C5 C6 C6 C5 4_755 . 5_755 5_755 0.00(19) no
    C8 C7 C9 C9 . . . 8_556 0.2(6) no
    C9 C7 C8 C8 . . . 8_556 -0.2(6) no
    C8 C7 C10 O5 . . . . 8.2(6) no
    C8 C7 C10 O6 . . . . -170.9(4) no
    C10 C7 C8 C8 . . . 8_556 178.4(3) no
    C9 C7 C10 O5 . . . . -173.2(4) no
    C9 C7 C10 O6 . . . . 7.6(5) no
    C10 C7 C9 C9 . . . 8_556 -178.4(3) no
    C7 C8 C8 C7 . . 8_556 8_556 0.0(6) no
    C7 C9 C9 C7 . . 8_556 8_556 0.0(6) no
loop_
    _geom_hbond_atom_site_label_D
    _geom_hbond_atom_site_label_H
    _geom_hbond_atom_site_label_A
    _geom_hbond_site_symmetry_D
    _geom_hbond_site_symmetry_H
    _geom_hbond_site_symmetry_A
    _geom_hbond_distance_DH
    _geom_hbond_distance_HA
    _geom_hbond_distance_DA
    _geom_hbond_angle_DHA
    _geom_hbond_publ_flag
    O2 H2 O5 . . . 0.84(4) 1.93(4) 2.754(5) 167(5) y
    O2 H3 O6 . . 1_655 0.84(3) 1.90(4) 2.725(5) 166(4) y
    O3 H4 O5 . . . 0.83(5) 2.02(5) 2.828(4) 164(6) y
    O3 H5 O6 . . 6_555 0.84(5) 1.81(5) 2.650(4) 175(6) y
    O4 H7 O5 . . 7_645 0.84(4) 1.91(4) 2.749(5) 174(6) y
