# Supplementary material for: Poly[[dodeca­aqua­(μ4-benzene-1,4-dicarboxyl­ato)(μ2-4,4′-bipyridine-κ2 N:N′)dicerium(III)] bis­(benzene-1,4-dicarboxyl­ate)]
Source: Acta Crystallogr Sect E Struct Rep Online. 2012 Apr 21;68(Pt 5):m643–4. doi: 10.1107/S1600536812016388 (PMC3344367; doi:10.1107/S1600536812016388)
Supplement: Supplementary file 2 [file e-68-0m643-Isup3.hkl]

# 
# h,k,l, Fc-squared, Fo-squared, sigma(Fo-squared) and status flag 
# 
data_I
_shelx_title ' 110311kumace1' 
_shelx_refln_list_code          4 
_shelx_F_calc_maximum      306.05 
_exptl_crystal_F_000      1140.00 
_reflns_d_resolution_high  0.7692 
 
loop_ 
 _symmetry_equiv_pos_as_xyz 
 'x, y, z' 
 '-x+1/2, y+1/2, z+1/2' 
 'x+1/2, -y+1/2, z+1/2' 
 '-x, -y, z' 
 '-x, -y, -z' 
 'x-1/2, -y-1/2, -z-1/2' 
 '-x-1/2, y-1/2, -z-1/2' 
 'x, y, -z' 
 
_cell_length_a     6.1121 
_cell_length_b    14.2776 
_cell_length_c    22.3948 
_cell_angle_alpha  90.000 
_cell_angle_beta   90.000 
_cell_angle_gamma  90.000 
 
_shelx_F_squared_multiplier     1.000 
 
loop_ 
 _refln_index_h 
 _refln_index_k 
 _refln_index_l 
 _refln_F_squared_calc 
 _refln_F_squared_meas 
 _refln_F_squared_sigma 
 _refln_observed_status 
   2   0   0    10077.97    10098.41    104.06 o 
   4   0   0    14857.39    15038.12    112.64 o 
   6   0   0    14018.25    13875.36    439.33 o 
   2   1   0     3730.00     4035.59     21.70 o 
   3   1   0    37935.62    38597.82    134.19 o 
   4   1   0     2989.01     2941.39     40.87 o 
   5   1   0     8850.39     9143.62     91.85 o 
   6   1   0     2007.14     1728.03     45.56 o 
   1   2   0       38.66       54.08      3.33 o 
   2   2   0    29149.69    29072.84    135.59 o 
   3   2   0     1637.06     1650.25     24.47 o 
   4   2   0    26107.74    27061.81    271.42 o 
   5   2   0      461.39      459.40     13.37 o 
   6   2   0    32924.19    33004.15   1000.48 o 
   1   3   0    21404.80    21535.37    233.43 o 
   2   3   0      568.45      740.13     24.42 o 
   3   3   0    30216.75    29998.01    103.24 o 
   4   3   0      874.97      814.92     13.73 o 
   5   3   0    14298.18    14434.81    141.16 o 
   6   3   0      354.32      337.49     13.03 o 
   7   3   0     5081.48     5302.94    237.83 o 
   1   4   0    11320.65    11922.71    116.72 o 
   2   4   0    36326.49    36338.79    161.04 o 
   3   4   0        0.04       -0.88      1.77 o 
   4   4   0    17074.51    17512.08    215.56 o 
   5   4   0        4.24       41.48     20.82 o 
   6   4   0    10112.47    10117.54    208.51 o 
   7   4   0       40.58       41.43     19.34 o 
   1   5   0    28392.87    27620.48    325.89 o 
   2   5   0      231.35      200.56      5.52 o 
   3   5   0    18803.54    18683.72    118.33 o 
   4   5   0     1186.40      989.26     24.05 o 
   5   5   0    10323.52    10225.17    116.76 o 
   6   5   0      522.78      414.09     15.80 o 
   7   5   0     7629.17     7366.59    295.47 o 
   0   6   0    21784.72    20724.79     95.06 o 
   1   6   0      852.41      744.82     10.30 o 
   2   6   0    26923.71    26745.33    171.91 o 
   3   6   0      756.27      711.49     11.47 o 
   4   6   0    26140.36    26601.62    512.73 o 
   5   6   0      524.83      439.17     26.35 o 
   6   6   0    17626.09    17789.81    556.45 o 
   1   7   0    48061.74    46644.96    564.05 o 
   2   7   0      281.54      236.16      7.95 o 
   3   7   0     6128.20     6300.15     70.98 o 
   4   7   0      461.29      395.16      9.50 o 
   5   7   0    16231.58    15955.31    260.07 o 
   6   7   0      228.60      212.00     20.35 o 
   0   8   0    93664.28    94652.72   4315.41 o 
   1   8   0    31099.50    30651.58    326.89 o 
   2   8   0    34984.45    35705.82    279.74 o 
   3   8   0      897.23      723.06      7.87 o 
   4   8   0    11646.41    11525.42    146.36 o 
   5   8   0      472.11      390.99     16.00 o 
   6   8   0     3901.54     4131.58    134.86 o 
   1   9   0    17865.37    17396.89    167.71 o 
   2   9   0      796.65      753.02     19.18 o 
   3   9   0    16868.63    16203.40    885.55 o 
   4   9   0        6.12        5.40      4.76 o 
   5   9   0     2994.64     3074.70     76.63 o 
   6   9   0      159.03      124.77     22.55 o 
   0  10   0     6537.53     6593.90    114.95 o 
   1  10   0      124.84       97.41      6.00 o 
   2  10   0    17058.80    17450.96    187.19 o 
   3  10   0      630.03      513.62      8.05 o 
   4  10   0    19417.71    19677.37    553.73 o 
   5  10   0     1129.85      959.22     26.24 o 
   1  11   0     9018.51     8858.74    104.06 o 
   2  11   0       29.18        2.41      7.35 o 
   3  11   0    11244.80    11274.71    147.30 o 
   4  11   0        6.31       16.34      6.64 o 
   5  11   0     7506.24     6985.08    297.07 o 
   6  11   0        4.24        3.96      6.18 o 
   0  12   0    16022.86    16757.68    228.30 o 
   1  12   0     2540.33     2286.00     33.62 o 
   2  12   0    20461.75    19942.03    421.49 o 
   3  12   0      248.51      186.14     11.48 o 
   4  12   0     7835.95     7507.43    225.56 o 
   5  12   0        3.71       14.88      6.35 o 
   6  12   0     3797.92     3732.02    185.94 o 
   1  13   0     9988.90     9894.95    158.88 o 
   2  13   0       28.39        3.58      8.11 o 
   3  13   0     5980.24     5713.12    173.68 o 
   4  13   0      379.56      259.32     21.99 o 
   5  13   0     3267.46     3150.42    140.75 o 
   0  14   0     8684.30     8250.06    256.98 o 
   1  14   0       57.83       36.89      8.07 o 
   2  14   0     8445.25     8369.21    246.22 o 
   3  14   0        3.24       15.85     10.28 o 
   5  14   0        0.55        0.47      3.40 o 
   2  15   0      755.34      552.69     15.40 o 
   4  15   0      347.73      245.28     19.72 o 
   1  16   0      572.49      381.88     31.88 o 
   2  17   0       81.48       57.65     12.10 o 
   1  18   0      153.88      121.23     15.44 o 
   1   0   1    17425.23    17966.48    179.78 o 
   3   0   1     3043.31     3007.75     22.38 o 
   5   0   1      578.31      613.55     12.09 o 
   7   0   1        3.16       18.02      6.60 o 
   1   1   1     3355.36     3466.09     19.15 o 
   2   1   1     4079.98     4058.43     18.63 o 
   4   1   1      526.82      587.73      8.50 o 
   5   1   1      162.82      434.97     24.71 o 
   6   1   1      323.79      392.84     14.50 o 
   7   1   1        8.39       32.36     17.45 o 
   1   2   1      486.49      506.22      4.82 o 
   2   2   1     2714.76     2821.74      8.46 o 
   3   2   1     5011.77     5205.83     32.38 o 
   4   2   1      191.36      515.79     29.62 o 
   5   2   1     4516.03     4315.76     32.05 o 
   7   2   1       39.39       49.51     11.96 o 
   0   3   1     2893.87     3046.24     13.85 o 
   1   3   1     3546.11     3511.34     16.24 o 
   2   3   1       32.34       25.12      2.17 o 
   3   3   1      272.12      448.65     35.56 o 
   4   3   1     1246.68     1310.81     13.82 o 
   5   3   1        0.07      156.13     34.43 o 
   6   3   1      804.25      824.30     22.91 o 
   7   3   1       45.45      133.17     26.16 o 
   1   4   1    21304.68    22581.09    140.75 o 
   2   4   1     1283.24     1476.09     17.27 o 
   3   4   1     1678.51     1651.16     19.02 o 
   4   4   1       75.34      318.68     43.14 o 
   5   4   1     1233.17     1195.97     18.50 o 
   6   4   1       24.82      205.47     18.97 o 
   7   4   1      206.26      253.50     18.25 o 
   0   5   1      164.14      194.31      5.07 o 
   1   5   1     2384.68     2620.27     25.73 o 
   2   5   1     3008.52     2947.64     12.92 o 
   3   5   1       10.44       90.20     17.44 o 
   4   5   1      686.08      735.87     12.98 o 
   5   5   1       35.24      191.30     16.89 o 
   6   5   1      593.06      584.54     16.74 o 
   7   5   1       32.81      103.02     10.73 o 
   1   6   1     2319.71     2162.51     17.99 o 
   2   6   1      448.97      692.56     23.99 o 
   3   6   1     1022.17     1005.53     10.46 o 
   4   6   1     4015.30     4547.71     78.36 o 
   5   6   1     1751.44     1559.59     16.33 o 
   6   6   1      468.20      655.37     74.43 o 
   7   6   1        2.84       22.45      9.91 o 
   0   7   1     9171.59     8999.73     35.16 o 
   2   7   1      183.95      172.87      5.11 o 
   3   7   1      315.12      359.92     13.20 o 
   4   7   1      829.82      811.79      7.93 o 
   6   7   1      198.82      196.55     25.10 o 
   7   7   1       31.52       89.53     25.38 o 
   1   8   1     1034.14     1221.13     25.50 o 
   2   8   1     2341.56     3099.66    277.59 o 
   3   8   1      387.10      357.96      3.60 o 
   4   8   1       15.96      233.86     33.96 o 
   5   8   1      284.90      295.32     14.34 o 
   6   8   1       21.52       98.57      8.08 o 
   0   9   1        8.97        5.74      3.51 o 
   1   9   1       16.21      169.48     15.39 o 
   2   9   1     2948.80     2836.04     20.90 o 
   3   9   1      111.76      278.84     72.92 o 
   4   9   1      428.90      394.34     11.66 o 
   5   9   1      144.28      280.44     23.96 o 
   6   9   1      166.95      164.44     10.83 o 
   1  10   1     1313.00     1210.83     13.41 o 
   2  10   1      773.83     1018.48     34.43 o 
   3  10   1       54.15       53.39      4.29 o 
   5  10   1       37.17       59.77      8.21 o 
   6  10   1      595.05      610.01     47.11 o 
   0  11   1     1132.69     1030.79     18.97 o 
   1  11   1       25.67      114.25     10.02 o 
   2  11   1       18.79       31.74      3.14 o 
   4  11   1      739.76      698.40     11.88 o 
   5  11   1       22.98      129.47     20.79 o 
   6  11   1      345.45      303.23     14.33 o 
   1  12   1      365.53      258.78      5.64 o 
   2  12   1      854.05     1729.57    175.98 o 
   3  12   1        4.41        3.34      2.87 o 
   4  12   1       21.81      368.88    124.29 o 
   5  12   1      456.16      440.70     16.72 o 
   6  12   1        4.27       83.11     20.38 o 
   0  13   1       10.50        5.67      4.24 o 
   1  13   1        7.85      350.42     25.31 o 
   2  13   1      974.04      910.54     13.43 o 
   3  13   1      190.14      444.21     52.19 o 
   4  13   1      476.85      418.10     30.88 o 
   5  13   1        1.49      133.74     63.87 o 
   1  14   1     1085.16      929.84     13.57 o 
   2  14   1       37.81      241.18     67.55 o 
   3  14   1      397.94      286.33     11.47 o 
   4  14   1      898.18      968.95     68.40 o 
   5  14   1       60.32       53.06      7.60 o 
   0  15   1     1028.24      894.80     20.11 o 
   2  15   1      296.25      281.56     10.95 o 
   3  15   1      103.19      405.47     30.19 o 
   4  15   1      111.24      141.55     12.21 o 
   1  16   1       15.07        2.83      7.17 o 
   3  16   1       13.55       -4.72      8.40 o 
   4  16   1       24.39      193.77     20.47 o 
   0  17   1      118.78      104.78     13.49 o 
   1  17   1       77.12      160.94     26.98 o 
   2  17   1      272.96      265.64     11.39 o 
   1  18   1      184.52      160.56      7.91 o 
   2   0   2    13050.42    13019.37     98.41 o 
   4   0   2    14060.64    14106.73     85.60 o 
   6   0   2     8533.91     8662.21    194.21 o 
   1   1   2    33424.12    34287.28    283.31 o 
   2   1   2     1335.66     1362.18      4.94 o 
   3   1   2    25724.87    26454.27    125.56 o 
   4   1   2      743.09      731.08     11.88 o 
   5   1   2     9856.71    10384.12     94.78 o 
   6   1   2        3.93       40.96      9.17 o 
   7   1   2     3527.44     3613.15    167.64 o 
   1   2   2        2.33       17.17      1.54 o 
   2   2   2    30658.50    30353.98    138.29 o 
   3   2   2       30.01       68.29      8.80 o 
   4   2   2     8035.95     8411.95     50.69 o 
   5   2   2       21.35       61.42      5.45 o 
   6   2   2     4494.05     4595.86     77.03 o 
   7   2   2       31.30       44.68     21.37 o 
   1   3   2    18698.72    18733.93     92.50 o 
   2   3   2     1120.80     1001.58      6.89 o 
   3   3   2    29470.83    29623.86    243.98 o 
   4   3   2     1195.53     1145.93     11.40 o 
   5   3   2     7942.04     8198.37     84.35 o 
   6   3   2      443.37      444.47     11.84 o 
   7   3   2     5168.33     5200.37    163.98 o 
   0   4   2      332.65      368.65      5.41 o 
   1   4   2    10960.41    10802.81     49.63 o 
   2   4   2    36465.50    36154.40    184.55 o 
   3   4   2      232.03      221.52      8.16 o 
   4   4   2    12963.32    13350.30    109.17 o 
   5   4   2       86.50      144.05      9.18 o 
   6   4   2     4437.89     4545.37     69.68 o 
   7   4   2      208.53      199.98     18.63 o 
   1   5   2    35811.40    34831.88    121.71 o 
   2   5   2      184.58      160.40      5.76 o 
   3   5   2     9928.17     9942.30     49.27 o 
   4   5   2      497.23      515.98     11.57 o 
   5   5   2    12327.11    12046.20    167.78 o 
   6   5   2       68.14      116.22      7.85 o 
   0   6   2    18908.72    18761.15    163.89 o 
   1   6   2       48.13       56.78      2.98 o 
   2   6   2    19817.09    19667.89    138.34 o 
   3   6   2      743.96      715.65     13.51 o 
   4   6   2     7908.88     7836.49     64.23 o 
   5   6   2       38.66       50.24      5.47 o 
   6   6   2     2887.11     3143.70     68.15 o 
   7   6   2       76.92       70.47     23.40 o 
   1   7   2    24552.12    24475.46    149.55 o 
   2   7   2      528.44      541.39     14.01 o 
   3   7   2     7327.51     7444.79     50.64 o 
   4   7   2      140.17      156.08      6.85 o 
   5   7   2    10317.87    10343.45    107.71 o 
   6   7   2       12.60       17.89      6.04 o 
   0   8   2    13759.46    12912.54    112.24 o 
   1   8   2      130.99      119.80      3.72 o 
   2   8   2    10953.57    11065.67     83.26 o 
   3   8   2      185.15      184.65      4.00 o 
   4   8   2    10209.43    10041.81     98.38 o 
   5   8   2       46.44       44.14     15.93 o 
   6   8   2     3950.61     3996.53     86.96 o 
   7   8   2       40.44       53.30     15.85 o 
   1   9   2    15448.38    15569.44     94.07 o 
   2   9   2        0.06       39.15      8.22 o 
   3   9   2    11042.73    11241.95    137.97 o 
   4   9   2        1.82       44.89     10.05 o 
   5   9   2     5473.82     5473.40     82.52 o 
   6   9   2       34.44       52.62      6.67 o 
   0  10   2     8969.05     9011.79     45.59 o 
   1  10   2      140.21      142.37      5.85 o 
   2  10   2    11415.90    11324.67    116.88 o 
   3  10   2      112.07      118.46      3.75 o 
   4  10   2     4882.39     4831.93     53.28 o 
   5  10   2        0.33       13.92      8.06 o 
   6  10   2     2919.27     2825.52     85.61 o 
   1  11   2     7296.93     7371.18     73.71 o 
   2  11   2      380.12      322.27      4.54 o 
   3  11   2    11313.18    11290.60    104.86 o 
   4  11   2       85.13      118.81     10.84 o 
   5  11   2     3142.99     3290.27     83.35 o 
   6  11   2        1.63       -5.00      8.30 o 
   0  12   2    10829.01    10423.77    102.21 o 
   1  12   2     1466.79     1191.31     20.07 o 
   2  12   2     4307.67     4428.38     63.74 o 
   3  12   2       26.17       20.61      4.16 o 
   4  12   2     5423.17     5284.33    110.54 o 
   5  12   2       32.03       77.06      8.92 o 
   6  12   2     3801.60     3711.27    175.09 o 
   1  13   2     8520.01     8277.79     88.37 o 
   2  13   2      230.76      260.98     10.61 o 
   3  13   2     5036.52     5048.60    170.04 o 
   4  13   2       13.59       35.12     11.72 o 
   5  13   2     3842.26     3591.46    156.04 o 
   0  14   2     7968.77     7759.02    171.20 o 
   1  14   2       75.26      103.90      6.19 o 
   2  14   2     4039.98     3846.55    118.39 o 
   3  14   2      326.43      283.16     11.97 o 
   4  14   2     2839.54     2887.22    130.47 o 
   5  14   2       44.69       50.85     13.77 o 
   1  15   2     5725.56     5482.28    163.11 o 
   2  15   2       49.20       72.14      7.16 o 
   4  15   2      149.03      152.32      9.64 o 
   0  16   2     3755.58     3620.70    156.98 o 
   1  16   2       20.75       32.92      8.25 o 
   3  16   2      153.34      124.73     12.76 o 
   1  17   2     3617.45     3325.52    135.47 o 
   2  17   2       88.52      105.08     14.78 o 
   0  18   2     1880.76     1756.77     85.47 o 
   1  18   2       16.21       29.24      9.06 o 
   1   0   3    12877.07    13280.08     85.09 o 
   3   0   3    12165.18    12055.77     77.71 o 
   5   0   3     4611.39     4563.44    225.13 o 
   7   0   3      840.30      937.29     46.65 o 
   0   1   3    25552.01    25461.59    144.16 o 
   1   1   3       67.62       81.94      1.82 o 
   2   1   3    21388.28    21454.24    112.66 o 
   3   1   3     1817.95     2070.80     23.53 o 
   4   1   3     4702.56     4797.38     33.11 o 
   5   1   3       32.29      179.82     11.39 o 
   6   1   3     2945.13     3083.76     46.13 o 
   7   1   3       20.76      105.12     41.50 o 
   1   2   3    13880.11    14084.88     54.73 o 
   2   2   3     3459.61     3566.27     18.03 o 
   3   2   3    13526.15    13458.40     59.54 o 
   4   2   3       39.37      124.12      6.14 o 
   5   2   3     3561.82     3673.96     33.55 o 
   6   2   3        0.02       70.25     10.13 o 
   0   3   3     9888.71    10432.31     58.32 o 
   1   3   3      435.00      394.57      5.08 o 
   2   3   3     9145.04     8813.83     40.31 o 
   3   3   3      113.45      186.02     21.45 o 
   4   3   3     6009.12     6188.53     59.30 o 
   5   3   3      238.14      317.92     12.46 o 
   6   3   3     3805.19     3932.13     54.81 o 
   7   3   3       90.92      153.77     29.51 o 
   1   4   3      890.69      824.51      4.74 o 
   2   4   3      210.57      273.72      5.73 o 
   3   4   3     8871.03     8848.73     46.74 o 
   4   4   3      235.61      348.45     22.00 o 
   5   4   3     6676.10     6606.15     53.19 o 
   6   4   3       22.51       84.19      8.10 o 
   0   5   3     5421.65     5143.12     26.56 o 
   1   5   3     1779.72     1809.71     16.33 o 
   2   5   3    10002.49     9882.57     51.74 o 
   3   5   3       83.35      157.90     19.83 o 
   4   5   3     6023.60     6054.70     54.57 o 
   5   5   3        3.29      219.03     17.42 o 
   6   5   3     4537.62     4532.98     61.14 o 
   7   5   3       38.71       90.19     13.02 o 
   1   6   3    14220.66    13830.84     42.82 o 
   2   6   3       16.84       78.99     14.34 o 
   3   6   3     8343.01     8128.05     44.11 o 
   4   6   3      438.67      469.40     30.32 o 
   5   6   3     2577.05     2558.64     33.47 o 
   6   6   3       96.65      123.40      9.18 o 
   0   7   3    20987.56    21009.28    152.93 o 
   1   7   3       17.57       63.32     10.73 o 
   2   7   3    10228.63    10319.51     56.66 o 
   3   7   3      984.25      869.83     26.44 o 
   4   7   3     4195.05     4035.08     31.59 o 
   5   7   3        1.51      219.48     25.07 o 
   6   7   3     1127.00     1199.19     23.57 o 
   7   7   3        2.07       61.57      8.66 o 
   1   8   3     8260.37     8127.13     60.04 o 
   2   8   3      210.60      236.17      9.58 o 
   3   8   3     4150.71     4125.34     49.84 o 
   4   8   3       31.43      196.19     50.60 o 
   5   8   3     3059.96     2957.22     54.74 o 
   6   8   3       48.45      115.45     13.39 o 
   7   8   3     1044.17     1112.53     60.19 o 
   0   9   3     3078.06     3055.15     38.51 o 
   1   9   3       70.94      100.26      6.30 o 
   2   9   3     8586.02     8408.84     79.74 o 
   3   9   3      218.41      531.06    130.00 o 
   4   9   3     4358.94     4291.55     49.84 o 
   5   9   3       37.27      178.94     13.16 o 
   6   9   3     2431.76     2425.58     64.87 o 
   1  10   3     6975.09     6949.54     57.98 o 
   2  10   3      614.89      736.24     24.46 o 
   3  10   3     3160.02     2982.57     24.03 o 
   4  10   3       86.44      130.27     14.46 o 
   5  10   3     2344.09     2277.53     53.81 o 
   6  10   3       26.67       63.21      6.38 o 
   0  11   3     4951.32     4788.09    107.37 o 
   1  11   3       54.98      117.33     11.92 o 
   2  11   3     3904.13     3897.26     36.50 o 
   3  11   3       69.40      309.34     79.32 o 
   4  11   3     4071.18     4020.15     50.69 o 
   5  11   3        0.85       41.58     17.48 o 
   6  11   3     1175.11     1200.31     35.80 o 
   1  12   3     2620.91     2650.06     27.58 o 
   2  12   3       92.61      107.40      6.73 o 
   3  12   3     1700.97     1702.08     22.54 o 
   4  12   3       47.40      132.93     14.99 o 
   5  12   3     3197.34     3121.26     70.44 o 
   0  13   3     1198.14     1148.79     23.31 o 
   1  13   3        0.32      100.03     12.51 o 
   2  13   3     3797.72     3826.85     71.27 o 
   3  13   3       61.08      193.03     21.81 o 
   4  13   3     3110.30     3031.55     94.36 o 
   5  13   3       36.58      116.76     30.68 o 
   1  14   3     4744.55     4542.57     59.62 o 
   2  14   3        9.65       70.06     18.68 o 
   3  14   3     1857.98     1870.59     39.31 o 
   4  14   3       19.78       86.16     11.20 o 
   5  14   3      855.37      932.65     37.35 o 
   1  15   3       18.23      122.52     41.44 o 
   2  15   3     2717.01     2614.96    106.13 o 
   3  15   3       70.40      141.98     33.96 o 
   4  15   3     1657.99     1753.84     80.56 o 
   1  16   3     2183.44     2221.47     49.62 o 
   2  16   3       14.56       70.11     22.48 o 
   3  16   3     1285.79     1362.53     64.81 o 
   0  17   3     1196.53     1146.30     76.23 o 
   2  17   3     1663.77     1768.41     91.74 o 
   3  17   3       44.06      118.39     10.77 o 
   1  18   3     1417.10     1517.00     53.50 o 
   0   0   4     2997.18     2731.25     64.73 o 
   2   0   4      412.30      438.34      8.88 o 
   4   0   4     9429.70     9610.65    116.65 o 
   6   0   4     5294.90     5464.37    101.07 o 
   1   1   4     6365.76     6535.03     26.26 o 
   2   1   4     7945.04     7988.73     46.46 o 
   3   1   4    14077.55    14792.93     79.06 o 
   4   1   4      149.04      163.33      5.55 o 
   5   1   4     4156.91     4229.18     43.37 o 
   6   1   4       28.53      116.36     22.91 o 
   7   1   4     3422.36     3513.00    117.82 o 
   0   2   4    15890.51    16325.26     64.40 o 
   1   2   4      224.02      212.13      2.61 o 
   2   2   4    12683.09    12734.97     68.43 o 
   3   2   4      251.93      457.65     39.61 o 
   4   2   4     5344.39     5091.37     35.84 o 
   5   2   4      413.15      474.05      7.71 o 
   6   2   4     1006.87     1088.58     21.91 o 
   7   2   4       79.03      150.49     26.75 o 
   1   3   4    24072.95    23610.44     86.03 o 
   2   3   4     2282.72     2273.71     12.24 o 
   3   3   4    16582.68    17005.56    118.24 o 
   4   3   4      294.28      406.19     13.82 o 
   5   3   4     1311.15     1399.73     17.56 o 
   6   3   4      179.64      295.69     42.70 o 
   7   3   4     2184.50     2356.10    112.07 o 
   0   4   4      385.00      495.84      9.97 o 
   1   4   4     8299.95     8590.77     44.20 o 
   2   4   4    22160.76    22436.11     93.15 o 
   3   4   4      144.73      218.83     19.15 o 
   4   4   4     5136.88     5256.96     45.11 o 
   5   4   4      348.61      482.61     21.85 o 
   6   4   4      828.42      896.74     17.16 o 
   7   4   4      134.60      171.86     26.31 o 
   1   5   4    15444.98    15450.82     73.94 o 
   2   5   4      753.62      781.03     10.68 o 
   3   5   4     6930.61     7176.10     57.24 o 
   4   5   4       92.83      216.53     13.12 o 
   5   5   4     4464.39     4380.93     49.44 o 
   6   5   4      373.91      507.98     40.75 o 
   7   5   4     2169.56     2217.61     97.64 o 
   0   6   4     9488.10     9399.75     66.25 o 
   1   6   4     2604.08     2691.11     23.67 o 
   2   6   4     6316.43     6328.76     37.88 o 
   3   6   4      483.66      578.98     20.97 o 
   4   6   4     4176.33     4019.05     35.51 o 
   5   6   4       37.02      101.26     11.50 o 
   6   6   4      933.19      930.56     20.94 o 
   7   6   4       44.56       83.39     13.83 o 
   1   7   4    11158.01    11276.89     77.93 o 
   2   7   4      665.80      893.62     29.94 o 
   3   7   4     2904.04     3033.92     20.45 o 
   4   7   4       37.26      123.93     13.57 o 
   5   7   4     5259.48     5021.64     81.98 o 
   6   7   4       25.18      108.47      9.34 o 
   7   7   4     1745.83     1853.93     89.81 o 
   0   8   4      862.79      764.07     15.15 o 
   1   8   4      677.36      719.11     22.57 o 
   2   8   4     2362.08     2349.23     18.03 o 
   3   8   4       10.28       75.20      7.76 o 
   4   8   4     4942.63     4830.48     44.12 o 
   5   8   4       35.31      100.01     14.15 o 
   6   8   4     2963.13     3020.15     76.63 o 
   7   8   4       83.67       98.15     13.84 o 
   1   9   4     2728.56     2632.75     22.54 o 
   2   9   4      110.18      150.02     15.18 o 
   3   9   4     8601.94     8692.81     65.32 o 
   4   9   4      623.41      625.33     23.62 o 
   5   9   4     3269.59     3316.12     46.00 o 
   6   9   4       62.08      123.63     17.53 o 
   0  10   4    10444.78    10418.46    100.59 o 
   1  10   4      245.30      276.40     16.14 o 
   2  10   4     4539.51     4444.82     51.05 o 
   3  10   4       24.32      102.93      9.86 o 
   4  10   4     1563.51     1484.89     22.55 o 
   5  10   4      109.31      247.33     27.12 o 
   6  10   4     1094.34     1140.21     33.99 o 
   1  11   4     7019.32     6976.37     74.75 o 
   2  11   4      164.77      289.35     16.73 o 
   3  11   4     7112.90     6851.40     56.30 o 
   4  11   4      404.89      612.12     38.39 o 
   5  11   4      388.53      450.07     22.23 o 
   6  11   4        0.28       75.19     19.67 o 
   0  12   4     5444.16     5301.70     62.62 o 
   1  12   4     1077.17     1086.99     68.25 o 
   2  12   4     2119.89     1966.96     22.61 o 
   3  12   4       38.28       92.27     14.31 o 
   4  12   4     1423.98     1375.58     26.74 o 
   5  12   4       33.06       97.44     17.04 o 
   1  13   4     2786.43     2578.46     29.56 o 
   2  13   4      189.00      420.18     66.08 o 
   3  13   4     3111.07     3102.98     49.61 o 
   4  13   4       18.54      153.17    161.84 o 
   5  13   4     3151.67     3098.54    109.62 o 
   0  14   4     5729.63     5240.11    166.32 o 
   1  14   4       24.32      124.16     16.47 o 
   2  14   4     1119.34     1103.06     24.62 o 
   3  14   4       64.14      128.03     13.03 o 
   4  14   4     1018.16     1029.00     34.75 o 
   5  14   4        1.98       86.40     52.36 o 
   1  15   4     3310.62     3032.68     71.22 o 
   2  15   4       24.13      131.84     14.29 o 
   3  15   4     1286.27     1315.66     37.00 o 
   0  16   4      381.02      415.80     42.69 o 
   2  16   4     1301.79     1239.36     85.52 o 
   3  16   4        8.47      116.70     21.70 o 
   1  17   4     1293.30     1345.90     37.28 o 
   0  18   4     1289.43     1350.61     48.29 o 
   1  18   4       74.46       93.77     19.34 o 
   1   0   5    34405.05    33421.52    320.33 o 
   3   0   5    11732.94    11513.29     87.77 o 
   5   0   5    13372.15    13422.46    232.80 o 
   7   0   5     5044.24     5260.68    236.51 o 
   0   1   5    37494.48    36071.09    354.45 o 
   1   1   5      285.21      274.64      3.42 o 
   2   1   5    13023.45    12376.10     54.16 o 
   3   1   5     1754.08     2104.55     18.40 o 
   4   1   5    10082.36     9657.43     62.71 o 
   5   1   5        3.69       53.99      7.29 o 
   6   1   5     7684.21     7811.90    135.38 o 
   7   1   5      142.09      218.72     16.90 o 
   1   2   5    31651.60    31144.96    151.56 o 
   2   2   5       29.49       21.99      2.03 o 
   3   2   5    22084.93    22226.88    102.71 o 
   4   2   5      300.00      331.65      7.00 o 
   5   2   5     9987.07    10099.43    114.00 o 
   6   2   5        3.22       16.74      6.43 o 
   7   2   5     4889.58     5091.58    167.83 o 
   0   3   5    50597.83    49629.45    365.17 o 
   1   3   5     2238.06     2228.21      6.98 o 
   2   3   5     9316.92     8571.40     45.49 o 
   3   3   5     1680.77     1976.12     29.49 o 
   4   3   5    10637.01    10616.66     83.42 o 
   5   3   5       32.26       39.06      4.60 o 
   6   3   5     7334.53     7617.41    113.67 o 
   7   3   5        0.01       27.32     10.50 o 
   1   4   5    33362.46    32766.11    137.48 o 
   2   4   5       19.09       33.23      3.30 o 
   3   4   5    14116.97    13768.37     65.90 o 
   4   4   5       29.32       64.97      6.82 o 
   5   4   5     9130.35     9143.60    122.37 o 
   6   4   5       15.03       26.72      6.29 o 
   7   4   5     4099.31     4221.09    119.69 o 
   0   5   5    33703.00    32857.47    205.29 o 
   1   5   5      528.65      540.58      7.13 o 
   2   5   5    14097.43    13684.22     62.08 o 
   3   5   5     1711.11     1741.60      9.68 o 
   4   5   5     6957.44     6678.15     63.03 o 
   5   5   5      159.63      180.11      6.06 o 
   6   5   5     5609.23     5608.37     97.80 o 
   7   5   5      332.16      340.07     12.76 o 
   1   6   5    18739.21    18432.11    108.58 o 
   2   6   5       96.08       93.97      2.97 o 
   3   6   5    17999.31    18249.95     97.85 o 
   4   6   5        0.47       38.08      8.27 o 
   5   6   5     7828.38     7839.98    130.16 o 
   6   6   5        0.53        8.48      5.46 o 
   7   6   5     3957.33     4075.57    100.87 o 
   0   7   5    16341.24    15931.08     86.82 o 
   1   7   5     1112.31     1217.50     11.12 o 
   2   7   5     6902.16     6459.61     33.17 o 
   3   7   5      218.82      237.71      6.41 o 
   4   7   5     9799.61     9509.74    127.08 o 
   5   7   5       44.42       80.28      6.53 o 
   6   7   5     6014.81     6069.44    184.75 o 
   7   7   5       14.83        9.15      5.66 o 
   1   8   5    15580.60    15949.89    125.24 o 
   2   8   5      189.31      177.50      3.76 o 
   3   8   5    10661.51    10495.37     80.44 o 
   4   8   5      135.21      132.99      9.84 o 
   5   8   5     6463.05     6423.60     84.29 o 
   6   8   5       32.10       58.52     12.01 o 
   7   8   5     3912.04     4042.38    116.82 o 
   0   9   5    11468.56    11712.71    118.74 o 
   1   9   5       88.66       82.13      4.07 o 
   2   9   5    12148.86    12158.29     74.36 o 
   3   9   5      153.25      212.95     14.26 o 
   4   9   5     4976.56     4950.66     67.99 o 
   5   9   5       33.80       62.49     15.76 o 
   6   9   5     3075.51     3005.93    203.16 o 
   1  10   5    12491.50    12572.28     72.15 o 
   2  10   5       13.19       22.96      5.92 o 
   3  10   5     8788.86     8775.36     66.25 o 
   4  10   5       61.65       54.74      7.77 o 
   5  10   5     6382.33     6528.60    207.51 o 
   6  10   5        1.47       11.34      6.63 o 
   0  11   5     6713.00     6562.88    146.01 o 
   1  11   5      905.62      832.49     24.57 o 
   2  11   5     6482.67     6358.90     54.78 o 
   3  11   5       50.70      135.14     21.17 o 
   4  11   5     6708.23     6811.34    128.31 o 
   5  11   5        2.44        6.85      6.40 o 
   6  11   5     2669.70     2719.84     74.41 o 
   1  12   5    10140.55    10207.77    106.68 o 
   2  12   5       49.06       39.47      3.83 o 
   3  12   5     6591.98     6599.76    104.04 o 
   4  12   5       33.59       23.58      8.44 o 
   5  12   5     3324.16     3409.12     95.29 o 
   0  13   5     5647.75     5372.58    139.90 o 
   1  13   5        6.78       16.87      4.12 o 
   2  13   5     7888.59     7852.93    109.96 o 
   3  13   5      124.33      115.66      7.29 o 
   4  13   5     2943.88     2987.70     92.54 o 
   5  13   5       42.49       33.02     21.89 o 
   1  14   5     6059.82     5749.06    176.22 o 
   2  14   5       30.80       33.62     15.44 o 
   3  14   5     4802.23     5058.62    214.48 o 
   4  14   5        7.55        5.66      9.06 o 
   0  15   5     1796.00     1788.18     66.60 o 
   1  15   5      266.60      210.02     12.15 o 
   2  15   5     3711.09     3812.61    117.06 o 
   3  15   5        0.06       14.11      6.08 o 
   1  16   5     4196.06     4015.60    184.71 o 
   2  16   5       15.83       14.15      3.80 o 
   1  17   5        3.04        6.40      3.68 o 
   2  17   5     3322.81     3482.12    163.96 o 
   1  18   5     2888.88     3038.33    119.21 o 
   0   0   6     1840.04     2128.54     24.72 o 
   2   0   6      260.34      265.27      4.98 o 
   4   0   6      323.36      292.57      6.40 o 
   6   0   6     1318.66     1307.11     33.31 o 
   1   1   6      238.12      270.70      3.82 o 
   2   1   6        5.89       28.06      4.03 o 
   3   1   6     1396.03     1753.17     12.27 o 
   4   1   6     1148.16     1334.41     81.33 o 
   5   1   6      810.01      822.53     10.96 o 
   6   1   6        4.56      233.53     40.44 o 
   7   1   6       76.37       81.14     10.75 o 
   0   2   6     7675.16     7746.04     60.96 o 
   1   2   6      577.28      548.06      6.56 o 
   2   2   6      166.26      149.19      3.99 o 
   3   2   6        8.08      105.19     45.24 o 
   4   2   6     1332.40     1315.18     10.04 o 
   5   2   6      295.43      471.85    106.18 o 
   6   2   6       18.11       13.59      6.36 o 
   7   2   6       31.39      165.84     13.61 o 
   1   3   6      876.26      752.91     10.12 o 
   3   3   6        2.86       28.37      3.04 o 
   4   3   6      836.05      944.95     21.26 o 
   5   3   6        4.04       16.70      2.13 o 
   6   3   6      385.78      507.59     16.29 o 
   7   3   6      145.02      127.98     10.77 o 
   0   4   6    12975.96    13955.98     60.20 o 
   1   4   6     9819.98    10346.78     46.50 o 
   2   4   6     6125.21     6345.01     37.88 o 
   3   4   6      393.03      678.82     28.16 o 
   4   4   6       30.46       36.65      3.44 o 
   5   4   6      103.37      167.08     25.01 o 
   6   4   6        8.39       21.26      4.04 o 
   7   4   6      173.76      291.40     27.88 o 
   1   5   6     2867.73     2781.06     19.19 o 
   2   5   6     1327.28     1509.57     15.71 o 
   3   5   6     1853.93     1995.99     14.87 o 
   4   5   6      825.26      979.28     64.99 o 
   5   5   6      937.46      828.04     14.59 o 
   6   5   6       86.90      162.27     22.88 o 
   7   5   6       13.52       42.63      8.30 o 
   0   6   6     1840.47     1804.22     14.48 o 
   1   6   6      238.02      298.03     11.60 o 
   2   6   6      203.47      199.89      4.55 o 
   3   6   6      605.45      817.29     25.65 o 
   4   6   6      742.66      713.17     16.62 o 
   5   6   6      176.20      416.42    100.97 o 
   6   6   6        6.20       27.46      8.10 o 
   7   6   6        7.56      296.52    124.90 o 
   1   7   6       18.33       13.75      2.40 o 
   2   7   6     2607.94     3251.95     63.87 o 
   3   7   6      235.45      259.82      5.03 o 
   4   7   6       45.49      433.86     19.24 o 
   5   7   6      641.05      578.81     10.26 o 
   6   7   6        0.94      201.14     80.90 o 
   7   7   6      145.68      178.72     44.81 o 
   0   8   6      130.27      117.13      4.79 o 
   1   8   6       32.38       70.12      8.00 o 
   2   8   6        4.69        8.26      1.44 o 
   3   8   6       20.53       91.73     16.51 o 
   4   8   6      240.30      232.34      7.52 o 
   5   8   6       32.59      252.37     43.88 o 
   6   8   6      476.99      442.38     36.84 o 
   1   9   6       35.30       36.16      2.76 o 
   2   9   6       83.60      121.94     26.11 o 
   3   9   6      143.81      142.61      3.82 o 
   4   9   6      700.75      804.30     51.60 o 
   5   9   6       56.93       58.34      5.16 o 
   6   9   6       55.70      152.92     27.74 o 
   0  10   6     1275.64     1110.40     16.39 o 
   1  10   6      754.72      782.06     18.96 o 
   2  10   6      662.98      639.93      4.89 o 
   3  10   6       93.02      247.82     28.91 o 
   4  10   6       38.79       43.88      4.05 o 
   5  10   6      128.89      465.59    148.25 o 
   6  10   6       44.34       56.89      8.28 o 
   1  11   6      149.19      151.82      6.48 o 
   2  11   6      441.59      885.16    168.87 o 
   3  11   6     2094.47     1833.58     23.74 o 
   4  11   6       71.83      168.39     29.24 o 
   5  11   6      339.90      236.36      8.99 o 
   6  11   6        2.68       75.04     31.50 o 
   0  12   6     1456.50     1365.21     17.68 o 
   1  12   6     1387.76     2214.59     61.70 o 
   2  12   6        8.10       -0.78      2.44 o 
   3  12   6      156.48      564.96     43.23 o 
   4  12   6       12.26       19.45      4.75 o 
   5  12   6       15.36       86.43      9.46 o 
   1  13   6       74.84       66.61      3.85 o 
   2  13   6       18.13      307.19    134.01 o 
   3  13   6      134.46      130.53      7.02 o 
   4  13   6      664.21      668.39     54.15 o 
   5  13   6       13.91       20.54      8.50 o 
   0  14   6      547.39      479.97     14.63 o 
   1  14   6        0.63      153.45     45.15 o 
   2  14   6       69.63       65.39      4.14 o 
   3  14   6       62.41      486.31     31.51 o 
   4  14   6       24.76       39.69      5.22 o 
   1  15   6       70.41       50.84      3.72 o 
   2  15   6      281.83      516.60     32.07 o 
   3  15   6      198.21      183.94      9.42 o 
   4  15   6       22.57      127.73     24.15 o 
   0  16   6       32.12       37.68      5.20 o 
   1  16   6       24.52       97.85     18.88 o 
   2  16   6       19.56       18.25      4.41 o 
   3  16   6       11.25      120.39     19.65 o 
   1  17   6       22.05       27.59      5.97 o 
   2  17   6        0.14       39.09      8.98 o 
   0  18   6        1.62        5.66      4.43 o 
   1   0   7    44610.55    43620.38    545.11 o 
   3   0   7    19060.56    19260.27    113.95 o 
   5   0   7    11677.05    11612.89    135.50 o 
   7   0   7     7949.56     8150.91   1939.78 o 
   0   1   7    12498.58    12154.74    128.61 o 
   1   1   7        2.25       12.36      2.28 o 
   2   1   7    36505.90    36912.51    175.71 o 
   3   1   7     4845.27     5259.18     42.17 o 
   4   1   7    22431.50    22647.61    210.32 o 
   5   1   7       63.50       72.68      3.35 o 
   6   1   7     7273.03     7506.62    112.33 o 
   7   1   7       38.88       60.88      8.09 o 
   1   2   7    37745.38    37572.29    249.59 o 
   2   2   7     1101.49     1141.97      8.93 o 
   3   2   7    11206.62    10935.49     70.13 o 
   4   2   7      232.20      243.84      4.17 o 
   5   2   7    18690.58    18681.69    257.49 o 
   6   2   7        4.16       13.24      5.29 o 
   7   2   7     6199.04     6279.61    176.19 o 
   0   3   7    37679.73    35627.19    197.51 o 
   1   3   7      359.24      295.97      4.15 o 
   2   3   7    46226.85    47745.80    220.05 o 
   3   3   7      915.60     1023.50     10.29 o 
   4   3   7    15493.97    15574.28     89.37 o 
   5   3   7       87.06       85.15      4.88 o 
   6   3   7     5664.59     5849.80    100.85 o 
   7   3   7        6.13       29.44      8.51 o 
   1   4   7    61494.09    59041.33    430.96 o 
   2   4   7        8.39       24.47      4.80 o 
   3   4   7    22446.83    22748.25    142.54 o 
   4   4   7       21.79       34.36      4.61 o 
   5   4   7     6369.95     6153.58     74.66 o 
   6   4   7       43.99       59.61      5.86 o 
   7   4   7     4417.14     4692.83    140.11 o 
   0   5   7    45782.78    45170.84    221.82 o 
   1   5   7     1523.12     1452.49      8.85 o 
   2   5   7    21354.41    21653.85     98.34 o 
   3   5   7      318.39      339.53      6.12 o 
   4   5   7    16008.63    16097.97    145.45 o 
   5   5   7       12.23       21.54      5.28 o 
   6   5   7     6161.10     6194.92    176.93 o 
   7   5   7       25.36       35.20      7.45 o 
   1   6   7    16833.31    16878.03    115.95 o 
   2   6   7       92.74       91.64      2.98 o 
   3   6   7    16127.36    16206.61    137.21 o 
   4   6   7     1449.36     1338.27     18.55 o 
   5   6   7    11916.32    12003.09    199.35 o 
   6   6   7       32.78       39.31      6.62 o 
   7   6   7     5356.02     5381.62    176.56 o 
   0   7   7    10829.38    11219.28     83.94 o 
   1   7   7     1243.31     1294.37      7.25 o 
   2   7   7    23130.65    24035.77    171.58 o 
   3   7   7      919.01      894.77     12.07 o 
   4   7   7    11127.04    11088.17     99.01 o 
   5   7   7       54.94       51.18      4.81 o 
   6   7   7     8215.02     8203.09    341.67 o 
   7   7   7        6.41       46.88      9.50 o 
   1   8   7    18227.31    18686.31    109.00 o 
   2   8   7      392.90      371.19      4.05 o 
   3   8   7    15889.19    15958.88    109.15 o 
   4   8   7       12.83       16.78      4.40 o 
   5   8   7     8062.56     8174.30    103.95 o 
   6   8   7       13.08       33.73      9.60 o 
   0   9   7    23866.64    23979.72    116.08 o 
   1   9   7       57.40       67.75      2.76 o 
   2   9   7    10520.74    10587.53     53.49 o 
   3   9   7     1262.49     1124.37     12.05 o 
   4   9   7    11094.60    11223.07    198.33 o 
   5   9   7      359.90      294.15      8.64 o 
   6   9   7     6036.90     6208.79    173.00 o 
   1  10   7    13010.35    13372.54     94.02 o 
   2  10   7     1076.35      953.62     11.64 o 
   3  10   7    11293.13    11210.27    107.52 o 
   4  10   7       37.02       35.96      4.19 o 
   5  10   7     6749.36     6980.25    173.37 o 
   6  10   7       64.16       44.07      8.85 o 
   0  11   7    15071.14    15667.34    296.48 o 
   1  11   7      368.55      334.88      6.14 o 
   2  11   7    15188.53    15280.87    130.16 o 
   3  11   7        1.38       13.57      5.57 o 
   4  11   7     5710.60     5825.73     78.65 o 
   5  11   7       47.51       34.57      5.09 o 
   6  11   7     3931.04     4123.55    144.15 o 
   1  12   7    14364.45    14265.85    146.84 o 
   2  12   7        5.46        2.22      2.18 o 
   3  12   7     8778.63     8805.69    106.58 o 
   4  12   7        1.10       10.16      5.22 o 
   5  12   7     4436.54     4342.56     87.04 o 
   0  13   7    13513.01    13206.16    200.52 o 
   1  13   7       15.63        4.99      2.69 o 
   2  13   7     6850.72     6724.97    101.03 o 
   3  13   7        8.15        4.67      3.60 o 
   4  13   7     5844.38     5925.12    151.97 o 
   5  13   7        2.26        9.00      7.68 o 
   1  14   7     5307.63     5295.19    225.91 o 
   2  14   7       18.03       11.42      4.45 o 
   3  14   7     7270.05     7534.40    186.94 o 
   4  14   7       44.38       32.61      6.25 o 
   0  15   7     5914.11     5682.65    226.88 o 
   1  15   7       70.23       47.39      3.57 o 
   2  15   7     5166.09     5259.15    185.33 o 
   3  15   7        0.10       -3.70      3.86 o 
   4  15   7     3913.21     4000.98    134.01 o 
   2  16   7        2.65        4.38      4.62 o 
   3  16   7     4656.58     4722.29    225.66 o 
   1  17   7      194.14      138.80      7.18 o 
   2  17   7     3149.92     3409.76    160.37 o 
   0   0   8     3969.16     3550.33     22.46 o 
   2   0   8     5868.04     6270.03     46.00 o 
   4   0   8     1862.99     1892.47     24.20 o 
   6   0   8      341.81      399.06     27.12 o 
   1   1   8     1534.81     1454.38      8.52 o 
   2   1   8      348.29      437.29      6.51 o 
   3   1   8     1174.37     1207.49     13.61 o 
   4   1   8     1137.86     1208.16     40.64 o 
   5   1   8     1658.96     1655.27     16.03 o 
   6   1   8       18.23       71.50     23.68 o 
   7   1   8      539.36      524.52     21.13 o 
   0   2   8     2902.55     2965.11     26.54 o 
   1   2   8       60.91       64.28      3.55 o 
   2   2   8     2624.86     2715.33     14.38 o 
   3   2   8      576.46      576.31     22.41 o 
   4   2   8     1399.11     1305.30     14.57 o 
   5   2   8        5.93       39.72     13.77 o 
   6   2   8      514.77      502.91     11.67 o 
   7   2   8        1.60      108.47     25.08 o 
   1   3   8     7527.16     7464.69     28.59 o 
   2   3   8      224.37      141.04     11.41 o 
   3   3   8      605.44      629.99      9.60 o 
   4   3   8      863.05      941.42     64.84 o 
   5   3   8     1278.72     1211.92     19.78 o 
   6   3   8       79.70      117.94     16.59 o 
   7   3   8      113.68      156.48     11.82 o 
   0   4   8    18827.84    19667.76    142.47 o 
   1   4   8     1968.94     2059.01     19.08 o 
   2   4   8      582.61      575.90     20.45 o 
   3   4   8      115.64      126.13     25.65 o 
   4   4   8     1206.19     1150.11     13.37 o 
   5   4   8       39.08       82.67     18.06 o 
   6   4   8      654.45      649.33     25.34 o 
   7   4   8       71.22      158.50     17.68 o 
   1   5   8     1606.37     1628.14     12.84 o 
   2   5   8       32.42       54.47      5.45 o 
   3   5   8     2893.93     2801.72     22.37 o 
   4   5   8      435.85      571.74     27.34 o 
   5   5   8      329.79      382.47     10.89 o 
   6   5   8      115.64      249.39     13.77 o 
   7   5   8      264.64      234.03     15.49 o 
   0   6   8     1879.88     1857.20     13.19 o 
   1   6   8       24.02       53.03      4.01 o 
   2   6   8     1732.92     1711.72     14.84 o 
   3   6   8      391.53      535.93     43.72 o 
   4   6   8      833.74      706.24     18.74 o 
   5   6   8       46.89      190.74     46.05 o 
   6   6   8      777.92      697.06     18.05 o 
   7   6   8       14.21       94.27     36.37 o 
   1   7   8      180.59      167.03      4.23 o 
   2   7   8       32.65      113.15      8.90 o 
   3   7   8     3906.95     3779.55     32.14 o 
   4   7   8      167.57      230.43     15.85 o 
   5   7   8      203.29      218.58     10.30 o 
   6   7   8        9.04      199.15     22.64 o 
   7   7   8      566.03      538.68     24.51 o 
   0   8   8      236.43      246.28      6.73 o 
   1   8   8      996.16     1019.97     24.86 o 
   2   8   8     1156.90     1133.51      9.61 o 
   3   8   8      169.69      215.93     13.59 o 
   4   8   8      938.88      932.80     17.25 o 
   5   8   8       93.40      175.86     24.71 o 
   6   8   8      765.62      735.52     21.26 o 
   1   9   8     1122.39     1100.53     11.51 o 
   2   9   8       58.95      108.11     11.81 o 
   3   9   8      487.50      449.40      5.97 o 
   4   9   8       36.41      150.11     17.78 o 
   5   9   8     1093.09     1067.99     19.65 o 
   6   9   8       23.83      150.47     17.36 o 
   0  10   8     1828.92     1718.40     25.29 o 
   1  10   8       63.86      129.54     18.25 o 
   2  10   8      988.38      922.53      7.90 o 
   3  10   8      182.46      411.83     71.16 o 
   4  10   8      723.51      709.73     20.85 o 
   5  10   8       64.86      192.54     27.08 o 
   6  10   8      280.00      276.38     12.40 o 
   1  11   8     2625.55     2442.34     22.96 o 
   2  11   8      185.51      539.57    285.00 o 
   3  11   8      136.26      145.82      6.31 o 
   4  11   8        8.02      110.76     26.99 o 
   5  11   8      753.79      650.06     15.41 o 
   6  11   8        6.28       87.36     10.90 o 
   0  12   8      702.16      598.65     20.44 o 
   1  12   8      261.25      714.80     28.21 o 
   2  12   8     1383.24     1273.01     16.92 o 
   3  12   8      123.17      248.94     12.94 o 
   4  12   8      492.08      474.49     14.44 o 
   5  12   8        2.39       82.05     18.60 o 
   1  13   8      697.75      608.94      9.54 o 
   2  13   8       90.45      257.36     41.40 o 
   3  13   8      736.89      666.33     15.58 o 
   4  13   8       20.22       87.29     11.34 o 
   5  13   8      181.13      187.58     11.37 o 
   0  14   8       77.50       84.70      6.62 o 
   1  14   8        1.60       56.15     10.26 o 
   2  14   8      872.78      785.68     17.75 o 
   4  14   8      466.21      401.00     15.54 o 
   1  15   8      260.78      243.74     14.72 o 
   2  15   8       98.13      143.58     37.55 o 
   3  15   8      652.66      559.23     17.49 o 
   4  15   8      130.36      213.13     50.90 o 
   0  16   8      714.49      650.18     24.41 o 
   1  16   8       10.41      124.43     22.36 o 
   2  16   8      114.13      124.59      7.83 o 
   3  16   8       30.21       95.94     23.68 o 
   1  17   8      288.29      264.54      9.31 o 
   2  17   8        3.65      112.35     54.83 o 
   1   0   9    50195.14    51794.93    381.41 o 
   3   0   9    13172.44    13349.25     72.89 o 
   5   0   9     7858.31     7841.20    109.35 o 
   7   0   9     5459.09     5486.43    217.26 o 
   0   1   9    14066.29    14307.70    123.95 o 
   1   1   9      440.79      456.23      4.69 o 
   2   1   9    26842.46    26979.32    151.15 o 
   3   1   9      972.53      926.63      9.37 o 
   4   1   9    15690.87    15610.14    111.99 o 
   5   1   9       12.14       54.37      9.09 o 
   6   1   9     4116.11     4135.96     68.49 o 
   7   1   9       29.53       86.41     12.36 o 
   1   2   9    26027.71    26315.87    227.95 o 
   2   2   9        5.76       12.00      4.56 o 
   3   2   9     9195.84     9418.38     60.77 o 
   4   2   9        9.53       45.49      4.17 o 
   5   2   9    15985.74    14925.76    172.22 o 
   6   2   9        0.51        8.35      3.49 o 
   7   2   9     4739.07     4780.89    116.51 o 
   0   3   9    17399.60    16929.47    183.46 o 
   1   3   9      459.25      443.72      3.48 o 
   2   3   9    24161.23    24484.56    144.25 o 
   3   3   9     1013.64      921.86      8.92 o 
   4   3   9    12429.57    12334.09    111.70 o 
   5   3   9        0.61       29.44      6.31 o 
   6   3   9     4855.25     4841.19     99.44 o 
   7   3   9        7.94       27.44      6.81 o 
   1   4   9    38210.34    38942.24    111.84 o 
   2   4   9       20.71       21.23      2.49 o 
   3   4   9    15299.21    15485.01    109.98 o 
   4   4   9        8.44       52.75      6.21 o 
   5   4   9     5980.46     5809.25     93.54 o 
   6   4   9       28.99       38.60     12.57 o 
   7   4   9     4286.25     4189.74    154.18 o 
   0   5   9    28381.73    28315.88    305.65 o 
   1   5   9      532.09      491.21     10.18 o 
   2   5   9    12302.85    12700.95     60.06 o 
   3   5   9      315.01      311.56      4.32 o 
   4   5   9    12017.33    11939.71    109.32 o 
   5   5   9      142.06      129.41     11.37 o 
   6   5   9     4821.71     4894.89    104.88 o 
   7   5   9       17.16       21.61      8.98 o 
   1   6   9    12927.98    12976.40     64.64 o 
   2   6   9      624.00      567.36      8.50 o 
   3   6   9    13429.45    13636.16    115.83 o 
   4   6   9      461.50      391.37     10.67 o 
   5   6   9    10157.12     9800.46    141.73 o 
   6   6   9       77.25       71.36      6.44 o 
   7   6   9     3974.84     3871.33    136.02 o 
   0   7   9    11582.78    11750.70     65.90 o 
   1   7   9      217.97      230.42      5.68 o 
   2   7   9    17396.74    17870.18    109.11 o 
   3   7   9      275.35      340.66      8.62 o 
   4   7   9     7414.39     7402.04     82.33 o 
   5   7   9       79.04       86.73      6.63 o 
   6   7   9     5276.32     5300.77    166.58 o 
   1   8   9    19752.85    20174.52     73.18 o 
   2   8   9      392.21      350.75      6.17 o 
   3   8   9    12260.61    12168.01    107.08 o 
   4   8   9       16.19       34.88      7.37 o 
   5   8   9     4754.05     4866.02     65.82 o 
   6   8   9        6.78       55.07     14.09 o 
   0   9   9    18129.24    18384.93    171.00 o 
   1   9   9      351.95      346.81      6.78 o 
   2   9   9     7864.59     7879.14     47.12 o 
   3   9   9      198.25      193.26      6.91 o 
   4   9   9     7288.97     7234.02     92.83 o 
   5   9   9      285.53      269.06     16.07 o 
   6   9   9     3697.73     3809.66    162.83 o 
   1  10   9     8447.65     8424.44     52.96 o 
   2  10   9      357.40      342.36      6.95 o 
   3  10   9     8851.84     8797.93     66.80 o 
   4  10   9      295.32      274.33     12.03 o 
   5  10   9     6564.28     6579.23    167.29 o 
   6  10   9       76.97       76.61      8.54 o 
   0  11   9     8082.08     8429.52    115.54 o 
   1  11   9      108.62      151.87      8.08 o 
   2  11   9    10433.62    10341.15     90.28 o 
   3  11   9       21.40       36.14      7.95 o 
   4  11   9     4437.81     4491.31     81.53 o 
   5  11   9        9.32       14.58      8.77 o 
   1  12   9    10369.61    10310.10    153.19 o 
   2  12   9       43.02       42.20      4.20 o 
   3  12   9     6616.35     6730.82     81.42 o 
   4  12   9        2.66       22.91      9.07 o 
   5  12   9     3519.47     3535.61     87.26 o 
   0  13   9     8549.54     8152.71    265.56 o 
   1  13   9       38.10       38.89      3.76 o 
   2  13   9     4620.96     4541.22     81.32 o 
   3  13   9        0.39       40.56     10.30 o 
   4  13   9     4003.51     4216.05     98.81 o 
   5  13   9       57.73       60.37      5.89 o 
   1  14   9     4016.80     3938.30     92.17 o 
   2  14   9        0.03       17.30      9.00 o 
   3  14   9     6234.90     6261.81    197.23 o 
   4  14   9        6.17       13.15      3.90 o 
   0  15   9     4652.22     4737.50    201.41 o 
   1  15   9        1.29        8.32      3.19 o 
   2  15   9     4699.77     4463.10    143.12 o 
   3  15   9       21.59       46.87     13.32 o 
   1  16   9     4634.06     4663.22    131.41 o 
   2  16   9        0.79        7.64      4.41 o 
   3  16   9     3953.27     4054.28    203.49 o 
   1  17   9       51.48       59.79      5.78 o 
   2  17   9     2283.55     2277.56     82.76 o 
   0   0  10    48188.32    52135.77    380.32 o 
   2   0  10    21431.31    21187.43    173.05 o 
   4   0  10     7420.13     7455.92    107.52 o 
   6   0  10     1993.57     2094.43     63.63 o 
   1   1  10    12039.37    12153.88    135.72 o 
   2   1  10     1066.61     1061.51     10.42 o 
   3   1  10     4047.63     3887.07     21.12 o 
   4   1  10      852.95      805.60     24.09 o 
   5   1  10     6444.74     6320.71     82.16 o 
   6   1  10      733.44      535.69     29.66 o 
   7   1  10     2912.04     2940.17     73.58 o 
   0   2  10    17710.62    18234.86     95.57 o 
   1   2  10        0.87        3.33      1.90 o 
   2   2  10    10487.98    10404.33     53.89 o 
   3   2  10      478.60      492.90     13.80 o 
   4   2  10     5132.22     5284.87     44.09 o 
   5   2  10      185.97      163.24     11.59 o 
   6   2  10      100.75      205.10     10.47 o 
   7   2  10       31.60       53.61     10.35 o 
   1   3  10    19352.31    19304.66    100.15 o 
   2   3  10      526.89      529.02     10.93 o 
   3   3  10     4000.93     3873.58     31.59 o 
   4   3  10      411.95      418.10     23.86 o 
   5   3  10     4143.69     4021.45     57.61 o 
   6   3  10       88.60       98.81     15.13 o 
   7   3  10     2160.66     2143.89     55.06 o 
   0   4  10      608.60      490.23     11.50 o 
   1   4  10     1175.40     1153.54      9.95 o 
   2   4  10     6731.26     6700.24     42.42 o 
   3   4  10        0.34       26.67      3.86 o 
   4   4  10     5244.15     5081.97     59.00 o 
   5   4  10        0.95       42.46     26.81 o 
   6   4  10     2620.29     2629.85     78.32 o 
   7   4  10        0.90       49.72      8.55 o 
   1   5  10    11113.71    11285.81     84.35 o 
   2   5  10       28.09       30.15      1.93 o 
   3   5  10     6441.85     6262.05     45.14 o 
   4   5  10      844.00      816.78     29.61 o 
   5   5  10     3974.84     3929.28     56.80 o 
   6   5  10       91.82       85.74     12.12 o 
   7   5  10     1267.36     1310.51     38.43 o 
   0   6  10    13643.90    13879.92     98.26 o 
   1   6  10       18.22       29.73      2.69 o 
   2   6  10     6297.13     6186.77     39.99 o 
   3   6  10      570.36      630.95      7.80 o 
   4   6  10     2602.52     2741.59     37.96 o 
   5   6  10      204.75      215.20     17.48 o 
   6   6  10      751.01      831.00     22.41 o 
   1   7  10     2673.26     2579.93     14.27 o 
   2   7  10      595.36      638.88     10.93 o 
   3   7  10    11397.82    11245.51    125.38 o 
   4   7  10      225.61      216.88     10.95 o 
   5   7  10     1349.78     1484.87     25.25 o 
   6   7  10      141.14      145.46     11.97 o 
   0   8  10      100.37      120.25     11.99 o 
   1   8  10     7559.79     7131.67    263.20 o 
   2   8  10     3004.30     2918.41     22.96 o 
   3   8  10      593.96      549.92     23.31 o 
   4   8  10     3880.17     4057.62     68.14 o 
   5   8  10      240.56      201.15     18.00 o 
   6   8  10     3359.61     3370.42     78.83 o 
   1   9  10     5832.39     5880.92     30.92 o 
   2   9  10      317.87      361.03      8.65 o 
   3   9  10     3328.57     3330.25     40.85 o 
   4   9  10        3.87       35.32     12.45 o 
   5   9  10     5184.03     5093.73    114.22 o 
   6   9  10       40.60      136.51     40.80 o 
   0  10  10    11713.05    11765.84    163.73 o 
   1  10  10       26.36       69.95      9.25 o 
   2  10  10     3687.58     3659.62     28.05 o 
   3  10  10      104.59      114.29      7.48 o 
   4  10  10     1159.77     1263.15     34.41 o 
   5  10  10      507.93      431.47     21.20 o 
   6  10  10      750.80      770.37     22.29 o 
   1  11  10     6532.85     6473.89     56.03 o 
   2  11  10      171.10      217.29     11.52 o 
   3  11  10     2842.50     2849.07     34.05 o 
   4  11  10        0.02       57.36     14.79 o 
   5  11  10     1704.61     1772.92     38.00 o 
   0  12  10     2858.33     2831.90     51.02 o 
   1  12  10      235.37      234.57     12.52 o 
   2  12  10     1624.13     1649.87     21.30 o 
   3  12  10       47.13       47.21      5.33 o 
   4  12  10     2138.08     2167.89     41.10 o 
   5  12  10        1.18       76.25     27.15 o 
   1  13  10     2743.75     2782.13     33.75 o 
   2  13  10       15.39       60.79      7.56 o 
   3  13  10     3554.96     3570.13     78.25 o 
   4  13  10      142.21      155.72     15.50 o 
   0  14  10     2486.92     2592.42     83.30 o 
   1  14  10       67.03       94.31      8.17 o 
   2  14  10     2601.36     2505.14     50.60 o 
   3  14  10       15.71       26.79     14.79 o 
   4  14  10      599.50      654.55     20.67 o 
   1  15  10     1613.60     1606.19     34.81 o 
   2  15  10      195.18      200.75     16.59 o 
   3  15  10     2661.79     2860.78     62.93 o 
   0  16  10     2628.80     2737.75     79.75 o 
   1  16  10      120.21      124.78     12.38 o 
   2  16  10      142.92      220.88     12.08 o 
   1  17  10     1353.72     1394.81     42.97 o 
   1   0  11     3168.16     3110.73     38.05 o 
   3   0  11     5367.77     5036.35     24.62 o 
   5   0  11     2939.77     2822.13     52.25 o 
   7   0  11      684.81      785.78     30.66 o 
   0   1  11     8684.87     8605.63    105.23 o 
   1   1  11      201.86      191.48      7.52 o 
   2   1  11    12387.05    12125.04     50.14 o 
   3   1  11      353.18      332.41      8.23 o 
   4   1  11     4513.58     4419.68     40.22 o 
   5   1  11      127.99      136.81     13.09 o 
   6   1  11     1380.16     1372.67     40.80 o 
   7   1  11        0.11       67.03     15.27 o 
   1   2  11     7374.22     7509.53     91.05 o 
   2   2  11     1722.17     1659.68     15.31 o 
   3   2  11     5210.59     5090.57     19.44 o 
   4   2  11       53.43       89.59     12.81 o 
   5   2  11      123.47      208.91      9.06 o 
   6   2  11      102.42      121.76     14.69 o 
   7   2  11      922.23      990.24     27.51 o 
   0   3  11     6746.53     6882.66     46.45 o 
   1   3  11      191.42      170.31      4.92 o 
   2   3  11     4191.31     4117.90     28.02 o 
   3   3  11      133.83      141.42      3.51 o 
   4   3  11     5127.00     5021.09     49.98 o 
   5   3  11       22.58       59.19     11.93 o 
   6   3  11     2827.72     2786.69     96.96 o 
   7   3  11       84.86       69.99     12.21 o 
   1   4  11       33.43       50.26      5.15 o 
   2   4  11      268.32      247.44      4.97 o 
   3   4  11     5756.07     5711.39     33.92 o 
   4   4  11      115.55      137.52      8.91 o 
   5   4  11     3788.90     3625.52     52.99 o 
   6   4  11        2.68       40.49     14.13 o 
   7   4  11     1422.06     1507.86     43.69 o 
   0   5  11     4844.79     4699.42     29.43 o 
   1   5  11      889.35      906.97     14.40 o 
   2   5  11     4912.89     4782.60     22.75 o 
   3   5  11      124.95      133.78      5.09 o 
   4   5  11     4450.85     4447.92     59.63 o 
   5   5  11        0.57       36.94     14.20 o 
   6   5  11     2849.65     2681.85     90.61 o 
   7   5  11        4.20       42.97     12.68 o 
   1   6  11     6167.50     5968.59     45.51 o 
   2   6  11       51.25       64.18      2.35 o 
   3   6  11     5027.83     5136.94     50.42 o 
   4   6  11     1033.38      892.52     30.16 o 
   5   6  11       80.21      132.57     10.44 o 
   6   6  11       56.77       71.11     14.25 o 
   0   7  11    13885.32    13955.79    124.04 o 
   1   7  11       69.26       81.57      3.67 o 
   2   7  11     4922.02     4857.20     38.70 o 
   3   7  11       50.16      105.10      6.32 o 
   4   7  11     2621.73     2622.81     41.13 o 
   5   7  11      116.25      114.47      6.65 o 
   6   7  11     1452.70     1456.56     33.44 o 
   1   8  11     1769.56     1686.69     16.39 o 
   2   8  11      338.04      384.60      7.07 o 
   3   8  11     3707.51     3606.45     50.75 o 
   4   8  11       12.48       50.68      7.77 o 
   5   8  11     1429.29     1467.82     22.33 o 
   6   8  11       17.06       71.32     20.94 o 
   0   9  11     3317.66     3216.82     35.30 o 
   1   9  11      274.11      285.80      7.92 o 
   2   9  11     5511.85     5329.11     34.73 o 
   3   9  11       19.11       45.41      7.89 o 
   4   9  11     2718.90     2652.38     50.95 o 
   5   9  11       12.30       57.44     17.40 o 
   6   9  11     1258.23     1240.19     36.94 o 
   1  10  11     3816.79     3753.53     35.94 o 
   2  10  11      141.41      168.49      5.46 o 
   3  10  11      946.19      910.35     14.00 o 
   4  10  11      129.01      179.87     13.28 o 
   5  10  11      891.16      930.86     20.23 o 
   0  11  11     3111.14     3101.42     44.43 o 
   1  11  11        4.87       81.76     14.18 o 
   2  11  11     2224.33     2207.64     26.38 o 
   3  11  11      108.37      160.41     11.52 o 
   4  11  11     2312.03     2381.59     47.73 o 
   5  11  11       23.20       81.78     22.68 o 
   1  12  11      601.80      632.21     11.22 o 
   2  12  11      165.41      219.49     12.47 o 
   3  12  11      966.15      984.52     18.46 o 
   4  12  11       20.71       90.08     15.06 o 
   5  12  11     1961.05     1993.18     49.46 o 
   0  13  11     1103.45     1080.78     23.12 o 
   1  13  11       42.12       97.38      6.14 o 
   2  13  11     2701.95     2686.53     49.16 o 
   3  13  11      147.78      181.65     16.40 o 
   4  13  11     2059.19     2042.62     43.91 o 
   1  14  11     2644.01     2569.56     47.66 o 
   2  14  11       28.42       97.23     10.23 o 
   3  14  11      370.62      389.84     13.74 o 
   4  14  11      506.83      463.86     15.89 o 
   0  15  11     3320.16     3186.32     83.80 o 
   1  15  11       30.21       58.31     18.89 o 
   2  15  11     1983.18     1995.15     38.34 o 
   3  15  11       23.16       81.65     13.33 o 
   1  16  11      908.14      937.62     17.64 o 
   2  16  11      330.71      279.22     20.79 o 
   0  17  11     1279.54     1219.80     55.49 o 
   1  17  11       23.50       68.11      7.12 o 
   0   0  12    16805.57    16854.66    100.28 o 
   2   0  12    31843.97    32389.35    384.00 o 
   4   0  12     9486.25     9272.65    135.02 o 
   6   0  12     4347.90     4240.77    106.51 o 
   1   1  12    24032.12    23934.08    307.96 o 
   2   1  12     1505.67     1433.47     13.24 o 
   3   1  12     9226.89     9047.14     48.02 o 
   4   1  12       26.45       32.70      9.11 o 
   5   1  12     6895.54     6709.72     97.93 o 
   6   1  12       32.49       49.94      8.77 o 
   7   1  12     4423.17     4442.07    119.23 o 
   0   2  12    22367.60    21975.86    322.44 o 
   1   2  12      198.73      172.61      4.75 o 
   2   2  12    14993.80    14860.27     65.03 o 
   3   2  12       73.28       70.93      2.58 o 
   4   2  12    16636.02    16045.36    104.27 o 
   5   2  12       10.96       16.52      3.35 o 
   6   2  12     6977.81     6466.61    123.41 o 
   7   2  12       16.04       42.37     17.72 o 
   1   3  12    19067.64    19050.63    164.88 o 
   2   3  12        3.69        6.10      2.64 o 
   3   3  12     6692.99     6581.13     40.60 o 
   4   3  12      263.21      237.35      5.77 o 
   5   3  12     8968.99     8568.66    107.94 o 
   6   3  12      168.91      129.82      8.56 o 
   7   3  12     3751.29     3837.93    118.93 o 
   0   4  12    33431.52    33622.54    335.57 o 
   1   4  12     1109.05     1141.01      7.45 o 
   2   4  12    10900.46    10904.85     97.75 o 
   3   4  12        5.52       14.52      2.71 o 
   4   4  12     9474.24     9362.24    479.87 o 
   5   4  12        8.46       23.49     10.91 o 
   6   4  12     7555.03     7168.05    157.57 o 
   7   4  12      103.01       94.48      7.84 o 
   1   5  12    12489.16    12662.20     83.29 o 
   2   5  12      139.11      129.76      2.91 o 
   3   5  12    11321.78    11304.71     89.32 o 
   4   5  12      280.44      268.91     10.32 o 
   5   5  12     5285.30     5348.59     61.16 o 
   6   5  12       35.40       44.26     12.55 o 
   0   6  12    20200.93    20393.50    172.28 o 
   1   6  12      238.18      207.49      4.20 o 
   2   6  12    12713.00    12829.61     75.72 o 
   3   6  12      154.25      151.35      4.43 o 
   4   6  12    11486.26    11431.33    179.41 o 
   5   6  12       34.30       47.71      3.70 o 
   6   6  12     6461.11     6154.37    138.82 o 
   1   7  12    10506.89    10283.52     79.87 o 
   2   7  12     1384.52     1341.16      9.89 o 
   3   7  12    13755.75    13674.33    149.25 o 
   4   7  12        2.82       10.68      4.69 o 
   5   7  12     3490.63     3461.89     52.42 o 
   6   7  12        0.03       16.10      6.98 o 
   0   8  12    15616.62    15968.16    115.54 o 
   1   8  12      329.39      293.81      4.79 o 
   2   8  12    14431.79    14472.87     97.27 o 
   3   8  12      273.42      229.45      6.51 o 
   4   8  12     5669.64     5735.15     63.97 o 
   5   8  12       35.75       47.82     16.86 o 
   6   8  12     4202.78     4184.56    194.90 o 
   1   9  12    10641.25    10764.24     70.90 o 
   2   9  12       52.82       57.03      2.98 o 
   3   9  12     6545.81     6639.28     80.69 o 
   4   9  12       57.72       68.83      4.45 o 
   5   9  12     4604.50     4612.93     86.03 o 
   6   9  12       20.52       19.06      8.77 o 
   0  10  12    13282.69    13617.26    164.11 o 
   1  10  12       98.72      106.53      3.87 o 
   2  10  12     7644.19     7678.10     58.83 o 
   3  10  12      255.18      217.07      9.81 o 
   4  10  12     7515.84     7499.21    200.42 o 
   5  10  12        7.47       13.19      3.70 o 
   1  11  12     7099.96     7188.66     72.92 o 
   2  11  12      405.28      355.47      7.54 o 
   3  11  12     4580.69     4512.12     51.83 o 
   4  11  12       22.06       40.71     13.90 o 
   5  11  12     5254.98     5273.62    111.15 o 
   0  12  12     6333.13     6501.94     91.91 o 
   1  12  12      711.23      581.29      8.88 o 
   2  12  12     8036.02     8030.63    106.94 o 
   3  12  12       31.60       14.93      5.91 o 
   4  12  12     4462.89     4565.66    104.12 o 
   5  12  12        6.42       20.88      5.35 o 
   1  13  12     4765.61     4906.82     56.76 o 
   2  13  12       19.85       44.32     15.78 o 
   3  13  12     5051.10     5329.96    110.88 o 
   4  13  12        8.76       30.82     14.80 o 
   0  14  12     5007.24     5287.47    131.80 o 
   1  14  12       94.00       89.61      8.17 o 
   2  14  12     6256.20     6339.73    163.05 o 
   3  14  12       89.85       76.21      9.02 o 
   4  14  12     3916.22     4044.43    116.83 o 
   1  15  12     3280.55     3333.35     61.57 o 
   2  15  12        0.29       12.88      4.96 o 
   3  15  12     4580.10     4749.75    111.10 o 
   0  16  12     5411.24     5754.72    240.75 o 
   1  16  12        7.95        9.82      3.93 o 
   2  16  12     3720.69     3659.00     91.70 o 
   1   0  13      179.09      207.40      7.50 o 
   3   0  13      145.29      118.80      3.96 o 
   5   0  13      244.09      243.44     14.15 o 
   7   0  13        2.64       10.69      6.51 o 
   0   1  13      229.20      196.08      6.67 o 
   1   1  13       80.45       75.92      4.92 o 
   2   1  13      905.55      844.83     11.07 o 
   3   1  13      552.71      530.61      9.71 o 
   4   1  13        3.56       12.19      2.72 o 
   5   1  13       21.51       33.52     14.96 o 
   6   1  13       47.11       42.57      6.73 o 
   7   1  13        0.01       31.72     18.00 o 
   1   2  13      335.67      352.77      7.80 o 
   2   2  13     1008.82      920.42     21.05 o 
   3   2  13      499.44      440.48      5.36 o 
   4   2  13       63.32      115.84     11.01 o 
   5   2  13      155.28      144.68     10.20 o 
   6   2  13        4.30       38.13     28.80 o 
   7   2  13       14.88       24.27      5.69 o 
   0   3  13      486.22      484.87     14.59 o 
   1   3  13       77.11       88.22      6.14 o 
   2   3  13       36.59       30.65      3.37 o 
   3   3  13      208.59      180.61      9.18 o 
   4   3  13       66.49       72.87      3.67 o 
   5   3  13      173.07      207.34     21.13 o 
   6   3  13      151.73      179.55     17.13 o 
   1   4  13       82.10       72.94      2.76 o 
   2   4  13      110.92      104.83      3.37 o 
   3   4  13      351.97      350.36      8.97 o 
   4   4  13      237.30      254.65     15.09 o 
   5   4  13      312.04      325.69     13.53 o 
   6   4  13        1.89       40.88     24.01 o 
   0   5  13      218.66      217.83      6.75 o 
   1   5  13      697.52      628.25      8.19 o 
   2   5  13       76.35       77.08      3.45 o 
   3   5  13       28.69       41.49      2.74 o 
   4   5  13       52.29       71.56      5.15 o 
   5   5  13       28.67       62.14     12.49 o 
   6   5  13      379.12      356.76     14.75 o 
   1   6  13      385.00      355.05      4.56 o 
   2   6  13       92.32      109.88      7.75 o 
   3   6  13      673.93      644.56      5.97 o 
   4   6  13       12.30       65.32      7.82 o 
   5   6  13        3.56       17.97      6.62 o 
   6   6  13       51.60       94.37     31.86 o 
   0   7  13     1225.13     1101.63     11.93 o 
   1   7  13        4.29       29.30      5.41 o 
   2   7  13      200.07      189.88      6.02 o 
   3   7  13      423.34      466.51     14.89 o 
   4   7  13       43.96       53.90      6.72 o 
   5   7  13       13.20       31.42      5.11 o 
   6   7  13        3.06       11.83      4.65 o 
   1   8  13      174.39      176.96      4.68 o 
   2   8  13        3.88       87.73     12.62 o 
   3   8  13       84.71       77.69      7.44 o 
   4   8  13        1.21       45.78      8.39 o 
   5   8  13      103.65       88.21      5.82 o 
   6   8  13       22.02       73.53     15.24 o 
   0   9  13       53.68       34.55      5.10 o 
   1   9  13      136.44      219.70     10.90 o 
   2   9  13      384.81      356.85      8.54 o 
   3   9  13       32.95       78.29      8.80 o 
   4   9  13      108.99      117.48      5.65 o 
   5   9  13       11.88       39.14      6.47 o 
   1  10  13      443.98      427.22      9.27 o 
   2  10  13      128.03      192.46     13.57 o 
   3  10  13        1.60       11.72      3.39 o 
   4  10  13       99.46      204.12     16.57 o 
   5  10  13      152.10      136.56      5.89 o 
   0  11  13       29.93       35.28      4.82 o 
   1  11  13        7.45       69.23     12.75 o 
   2  11  13      105.41       88.39      5.65 o 
   3  11  13       96.87      144.66      9.26 o 
   4  11  13      281.21      251.10      8.10 o 
   5  11  13        1.68       79.08     17.64 o 
   1  12  13      102.93       95.81      6.42 o 
   2  12  13      145.52      218.27     14.94 o 
   3  12  13       16.02       16.07      3.05 o 
   4  12  13       20.25       99.90     12.94 o 
   0  13  13      103.35       87.85      6.80 o 
   1  13  13        6.71       71.34     10.08 o 
   2  13  13      251.61      238.65     13.38 o 
   3  13  13        0.27       97.70     41.91 o 
   4  13  13      134.92      122.89      9.90 o 
   1  14  13      406.59      378.11      9.99 o 
   3  14  13       29.53       32.57      6.15 o 
   0  15  13      332.45      282.16     17.56 o 
   1  15  13        2.87       55.19     12.54 o 
   2  15  13       59.70       41.91      5.67 o 
   3  15  13       27.63      123.09     47.07 o 
   1  16  13       38.18       40.12      4.16 o 
   0   0  14    24804.32    24333.50    326.13 o 
   2   0  14    29111.77    29275.67    366.12 o 
   4   0  14     7548.04     7390.08    126.23 o 
   6   0  14     4237.85     4020.76    146.41 o 
   1   1  14    23269.95    23526.01    245.31 o 
   2   1  14     2114.71     1988.82     18.64 o 
   3   1  14     8282.06     8094.74     79.16 o 
   4   1  14        1.30       17.03      5.03 o 
   5   1  14     8023.23     7692.88     87.12 o 
   6   1  14       42.16       21.22      5.34 o 
   0   2  14    19860.11    21204.94    197.50 o 
   1   2  14      138.70      135.18      6.25 o 
   2   2  14    14801.50    14490.65     96.66 o 
   3   2  14      106.22      107.73      7.03 o 
   4   2  14    12938.67    12729.12     96.60 o 
   5   2  14       65.25       56.99      7.38 o 
   6   2  14     7121.43     6783.75    134.29 o 
   1   3  14    12321.75    12209.15    111.55 o 
   2   3  14       20.89       31.07      4.95 o 
   3   3  14     6424.04     6373.06     43.77 o 
   4   3  14       39.07       37.08      4.04 o 
   5   3  14    11326.86    11054.85    131.90 o 
   6   3  14       17.84       16.33      6.41 o 
   0   4  14    27542.53    28139.98    417.97 o 
   1   4  14      735.77      703.78      6.17 o 
   2   4  14     9770.50     9745.60     71.79 o 
   3   4  14       16.09       11.38      2.68 o 
   4   4  14     9293.57     9139.69     69.29 o 
   5   4  14       91.54       62.82     11.81 o 
   6   4  14     7990.24     7341.78    183.32 o 
   1   5  14    13838.24    13764.82    110.89 o 
   2   5  14      231.62      220.35      3.82 o 
   3   5  14     8076.19     7937.19     82.44 o 
   4   5  14      206.04      197.46      7.41 o 
   5   5  14     6811.01     6823.55    118.90 o 
   6   5  14      216.30      175.39     12.51 o 
   0   6  14    15515.09    15754.05    174.42 o 
   1   6  14     1148.41     1092.66      8.18 o 
   2   6  14    14037.33    13905.70    116.21 o 
   3   6  14      107.27       99.08      4.46 o 
   4   6  14     9903.43     9971.90    140.19 o 
   5   6  14       20.24       26.59      5.81 o 
   6   6  14     5632.74     5598.42    105.14 o 
   1   7  14     9908.85     9744.19    130.91 o 
   2   7  14      930.52      918.95     13.56 o 
   3   7  14    11496.52    11607.09    150.74 o 
   4   7  14       22.69       18.45      3.06 o 
   5   7  14     3949.04     3972.11     70.42 o 
   6   7  14       47.62       39.03      8.24 o 
   0   8  14    17608.65    17997.06    280.41 o 
   1   8  14      589.65      501.38      8.14 o 
   2   8  14    14518.41    14588.68    124.96 o 
   3   8  14       16.01       11.17      2.60 o 
   4   8  14     5698.07     5760.24     63.84 o 
   5   8  14       17.41        6.72      2.74 o 
   6   8  14     3159.65     3052.42     76.62 o 
   1   9  14    13453.63    13484.18    112.41 o 
   2   9  14       63.60       62.81      3.53 o 
   3   9  14     4485.21     4519.82     64.06 o 
   4   9  14      505.21      437.88      8.56 o 
   5   9  14     4269.37     4258.45     88.71 o 
   0  10  14     7036.04     7067.08    100.54 o 
   1  10  14       21.41       15.44      3.15 o 
   2  10  14     8253.99     8272.84     81.89 o 
   3  10  14       13.62       15.34      2.91 o 
   4  10  14     7586.56     7751.86    183.47 o 
   5  10  14        0.04        5.24      7.81 o 
   1  11  14     4674.97     4703.81     47.82 o 
   2  11  14      326.75      289.22      9.92 o 
   3  11  14     4004.79     4189.13     82.15 o 
   4  11  14      147.62      102.70      5.76 o 
   5  11  14     5990.23     5937.19    130.87 o 
   0  12  14     6629.96     6639.77     88.55 o 
   1  12  14      285.12      255.48      8.79 o 
   2  12  14     6946.30     7103.05    113.07 o 
   3  12  14        3.09        5.77      3.12 o 
   4  12  14     5001.73     5300.28    111.98 o 
   1  13  14     5988.96     6090.91     98.68 o 
   2  13  14      153.62      112.87     10.68 o 
   3  13  14     4355.75     4570.49     89.60 o 
   4  13  14       57.64       44.00      5.19 o 
   0  14  14     3154.72     3244.32     73.98 o 
   1  14  14       30.32       15.77      3.67 o 
   2  14  14     6631.68     6775.00    164.91 o 
   3  14  14       72.66       51.65      5.44 o 
   1  15  14     2699.70     2871.72     47.46 o 
   2  15  14        1.03       15.61      5.80 o 
   0  16  14     6949.83     6914.89    240.40 o 
   1  16  14       42.48       20.22      3.74 o 
   1   0  15     2760.20     2679.67     23.86 o 
   3   0  15     5317.58     5151.62     53.67 o 
   5   0  15      105.75      130.27      8.74 o 
   0   1  15     2628.89     2568.72     21.46 o 
   1   1  15      285.83      262.20     11.24 o 
   2   1  15     7842.51     7671.31     50.08 o 
   3   1  15     2102.63     1647.24     57.50 o 
   4   1  15     3910.51     3745.82     32.51 o 
   5   1  15       10.12       20.92     10.14 o 
   6   1  15      377.33      410.97     12.36 o 
   1   2  15     2102.73     2074.42     21.97 o 
   2   2  15       19.03       14.35      7.95 o 
   3   2  15      470.78      535.11      8.91 o 
   4   2  15      610.89      562.75     16.97 o 
   5   2  15      824.74      814.42     13.62 o 
   6   2  15       18.22       44.29     28.94 o 
   0   3  15       41.89       56.92      7.99 o 
   1   3  15     1726.50     1478.11     49.14 o 
   2   3  15    10071.56     9715.78     58.99 o 
   3   3  15     2627.95     2494.26     40.08 o 
   4   3  15     2664.85     2599.61     22.56 o 
   5   3  15      114.97      118.56     22.41 o 
   6   3  15      447.97      458.04     24.42 o 
   1   4  15      671.74      662.61      8.64 o 
   2   4  15       16.10       20.36      4.33 o 
   3   4  15     2591.00     2503.70     25.41 o 
   4   4  15       31.53       69.80      6.94 o 
   5   4  15      893.13      890.73     16.58 o 
   6   4  15       14.22       73.63     22.76 o 
   0   5  15      375.41      330.74      6.21 o 
   1   5  15      698.33      630.36      8.33 o 
   2   5  15     4167.84     4165.54     39.77 o 
   3   5  15     3232.54     3215.09     60.76 o 
   4   5  15     4889.60     4701.03     50.36 o 
   5   5  15      475.88      404.33     33.05 o 
   6   5  15      713.57      782.63     20.87 o 
   1   6  15     2537.54     2544.78     17.56 o 
   2   6  15      331.03      323.20      9.08 o 
   3   6  15      147.77      171.31      8.53 o 
   4   6  15        0.02       22.25      4.76 o 
   5   6  15      878.13      873.68     18.11 o 
   6   6  15        7.83       29.69     17.05 o 
   0   7  15     2718.19     2738.67     30.62 o 
   1   7  15     1296.62     1275.79     27.19 o 
   2   7  15     8727.75     8672.93     75.08 o 
   3   7  15      446.30      492.62     15.62 o 
   4   7  15     1010.91     1019.59     22.75 o 
   5   7  15      198.21      175.29     10.65 o 
   6   7  15      212.93      226.19      9.08 o 
   1   8  15     1825.13     1703.11     17.81 o 
   2   8  15      224.03      255.89      9.84 o 
   3   8  15     1370.53     1324.14     26.39 o 
   4   8  15      321.07      311.04     11.50 o 
   5   8  15      711.78      687.50     13.63 o 
   0   9  15     3294.94     3102.14     34.65 o 
   1   9  15       60.32      102.67      8.82 o 
   2   9  15     1194.17     1131.87     13.78 o 
   3   9  15      342.01      409.65     11.47 o 
   4   9  15     3067.82     2940.45     59.22 o 
   5   9  15      132.37      166.49     21.91 o 
   1  10  15      735.32      690.52      9.24 o 
   2  10  15        4.28       53.88     12.69 o 
   3  10  15      944.66      949.86     15.14 o 
   4  10  15      112.50      168.85      8.60 o 
   5  10  15      125.36      135.07      9.03 o 
   0  11  15     3623.39     3584.21     66.91 o 
   1  11  15     1546.05     1653.19     41.35 o 
   2  11  15     2670.17     2634.61     30.48 o 
   3  11  15      103.14      125.36      7.30 o 
   4  11  15      384.95      370.14      9.64 o 
   1  12  15      228.43      230.96      8.23 o 
   2  12  15       42.50      103.37      8.41 o 
   3  12  15      936.96      885.57     21.36 o 
   4  12  15      146.57      202.19     36.12 o 
   0  13  15     2381.45     2292.73     61.43 o 
   1  13  15        8.87       91.19     12.03 o 
   2  13  15      218.49      195.26      6.42 o 
   3  13  15      478.55      529.63     19.51 o 
   1  14  15      679.39      605.40     12.84 o 
   2  14  15      169.62      237.35     18.26 o 
   3  14  15      514.65      465.41     13.49 o 
   0  15  15     4829.14     4494.43    111.02 o 
   1  15  15      557.49      658.87     26.75 o 
   2  15  15     1344.97     1252.94     28.34 o 
   0   0  16    17872.54    18055.10    188.87 o 
   2   0  16    10574.98    10599.42    178.47 o 
   4   0  16     9555.04     9273.56    145.47 o 
   6   0  16     2457.49     2376.60     59.02 o 
   1   1  16    11392.09    11322.48     89.45 o 
   2   1  16     1475.69     1426.86     34.17 o 
   3   1  16    28098.23    27506.16    272.37 o 
   4   1  16     1066.54      891.27     23.17 o 
   5   1  16     3965.36     3821.50     54.04 o 
   6   1  16        0.98       18.14      9.43 o 
   0   2  16     6417.96     6362.04     35.34 o 
   1   2  16      180.99      186.85     15.59 o 
   2   2  16    13053.00    13321.94    160.09 o 
   3   2  16      173.83      194.89     13.02 o 
   4   2  16     3683.50     3669.19     48.08 o 
   5   2  16       31.60       29.49      5.80 o 
   6   2  16     4788.34     4405.23    117.98 o 
   1   3  16    15947.97    15925.47    105.03 o 
   2   3  16     8211.01     7987.87     84.09 o 
   3   3  16    17886.91    17998.23    128.96 o 
   4   3  16      401.18      341.43     10.21 o 
   5   3  16     5952.38     5770.76     79.73 o 
   6   3  16      165.05      128.93      8.97 o 
   0   4  16    28049.78    28497.06    444.12 o 
   1   4  16     1732.22     1560.03     26.21 o 
   2   4  16     5078.68     4933.04     45.02 o 
   3   4  16      217.03      211.64     11.24 o 
   4   4  16     9172.87     9102.09    535.92 o 
   5   4  16        0.03        8.33      9.08 o 
   6   4  16     3494.73     3379.28     59.72 o 
   1   5  16     8861.86     8612.45     79.08 o 
   2   5  16      648.64      625.08      9.48 o 
   3   5  16    23264.11    22776.45    228.43 o 
   4   5  16     1198.68     1110.78     13.77 o 
   5   5  16     3550.51     3633.78     65.12 o 
   6   5  16        2.05       13.00      5.66 o 
   0   6  16     6562.67     6607.62    115.87 o 
   1   6  16        6.02       12.30      3.64 o 
   2   6  16     9494.85     9484.47     76.76 o 
   3   6  16      188.44      185.06      7.28 o 
   4   6  16     3693.08     3595.14     45.99 o 
   5   6  16      155.28      147.86      9.86 o 
   6   6  16     3572.82     3420.29     69.86 o 
   1   7  16    14227.01    14143.02    109.59 o 
   2   7  16     4387.60     4322.16     40.27 o 
   3   7  16    12199.07    12668.32    150.00 o 
   4   7  16       98.41       96.41      4.91 o 
   5   7  16     3948.06     3914.03     64.26 o 
   0   8  16     7222.65     7257.17    144.55 o 
   1   8  16       12.67       25.20      5.71 o 
   2   8  16     8171.10     8065.83     79.92 o 
   3   8  16       59.01       73.41      5.53 o 
   4   8  16     5920.92     5970.24    103.00 o 
   5   8  16      123.84       97.37      9.91 o 
   1   9  16     7799.49     7677.29     85.60 o 
   2   9  16        7.39       26.97      4.94 o 
   3   9  16     9190.26     9246.42    111.72 o 
   4   9  16     2510.29     2318.96     36.04 o 
   5   9  16     5441.86     5525.38    114.70 o 
   0  10  16     6515.37     6531.57     92.12 o 
   1  10  16      277.28      267.06      6.21 o 
   2  10  16     4190.75     4274.40     41.84 o 
   3  10  16      352.93      313.15     14.23 o 
   4  10  16     3760.96     3772.32     72.05 o 
   5  10  16       44.20       54.14     11.73 o 
   1  11  16    14491.42    14862.41    172.93 o 
   2  11  16     1049.10     1007.60     16.85 o 
   3  11  16     2217.46     2281.85     37.36 o 
   4  11  16        6.40       22.47      6.79 o 
   0  12  16     2651.54     2553.30     69.59 o 
   1  12  16      566.30      520.48     10.31 o 
   2  12  16     6079.44     6018.45    100.77 o 
   3  12  16      205.30      196.26      8.92 o 
   4  12  16     3626.75     3655.95    107.73 o 
   1  13  16     5036.38     5073.01     92.88 o 
   2  13  16        0.01       19.91      3.77 o 
   3  13  16     4599.96     4543.93     90.48 o 
   0  14  16     3667.84     3591.64     83.85 o 
   1  14  16        3.35       36.05      7.38 o 
   2  14  16     2858.05     2922.90     52.74 o 
   1  15  16     7677.39     7547.17    159.33 o 
   1   0  17     8293.61     8223.04     61.07 o 
   3   0  17     5991.13     5858.61     62.43 o 
   5   0  17     3984.38     3866.05     84.94 o 
   0   1  17    18306.15    18109.72    575.56 o 
   1   1  17       13.64       28.49      5.67 o 
   2   1  17     2313.38     2227.58     17.31 o 
   3   1  17     2929.95     2679.41     68.43 o 
   4   1  17     2249.33     2167.87     25.29 o 
   5   1  17       22.71       18.58      4.36 o 
   6   1  17     3537.81     3274.39     59.56 o 
   1   2  17     7140.33     7194.40     70.02 o 
   2   2  17       52.02       33.21      5.94 o 
   3   2  17    11586.94    11461.34     98.36 o 
   4   2  17       75.93       70.42      6.75 o 
   5   2  17     1619.56     1560.72     25.76 o 
   6   2  17        0.02        4.85      3.31 o 
   0   3  17     8905.75     9163.96     67.65 o 
   1   3  17       41.09       83.84     17.51 o 
   2   3  17     1387.91     1213.76     26.59 o 
   3   3  17     1179.70     1008.99     47.57 o 
   4   3  17     3680.52     3731.99     51.04 o 
   5   3  17        3.96       20.07     12.33 o 
   6   3  17     3838.97     3616.52     93.44 o 
   1   4  17     4979.00     4839.85     51.66 o 
   2   4  17      133.91      115.47      5.17 o 
   3   4  17     4002.09     3950.28     31.47 o 
   4   4  17      108.49      102.17      6.83 o 
   5   4  17     5116.36     5117.94     86.82 o 
   6   4  17       34.13       38.25     10.49 o 
   0   5  17     4248.09     4274.81     43.86 o 
   1   5  17      152.24      149.04      9.50 o 
   2   5  17     5357.31     5346.89     58.18 o 
   3   5  17      805.37      788.17     20.77 o 
   4   5  17     1956.87     1961.94     22.09 o 
   5   5  17       49.64       40.18      8.57 o 
   6   5  17     1854.51     1737.12     37.24 o 
   1   6  17     8350.17     8296.50     64.47 o 
   2   6  17       75.29       62.86      6.29 o 
   3   6  17     5080.57     4991.03     56.41 o 
   4   6  17      717.64      699.23     13.34 o 
   5   6  17     2805.88     2793.78     51.48 o 
   0   7  17     7326.05     7380.07    113.50 o 
   1   7  17     1793.11     1701.93     26.35 o 
   2   7  17     1790.48     1738.85     19.85 o 
   3   7  17      493.16      498.40     17.11 o 
   4   7  17     3769.42     3692.78     59.95 o 
   5   7  17       56.82       61.93      8.93 o 
   1   8  17     6381.42     6438.15     42.68 o 
   2   8  17       11.72       24.11      3.96 o 
   3   8  17     3145.20     3192.83     49.29 o 
   4   8  17       17.28       50.09     13.04 o 
   5   8  17     2431.74     2519.89     45.51 o 
   0   9  17     3154.65     3086.86     45.47 o 
   1   9  17      222.38      238.87     10.37 o 
   2   9  17     4912.75     5061.89     48.81 o 
   3   9  17     1072.94     1107.61     21.57 o 
   4   9  17     1180.23     1194.93     25.27 o 
   5   9  17      324.09      253.55      9.50 o 
   1  10  17     4004.85     3937.38     40.35 o 
   2  10  17      432.23      386.69     10.19 o 
   3  10  17     3809.89     3922.46     56.94 o 
   4  10  17      192.95      210.16      9.91 o 
   0  11  17     1585.95     1550.79     33.15 o 
   1  11  17     1163.38     1185.39     33.71 o 
   2  11  17     1103.70     1099.75     19.01 o 
   3  11  17       30.27       35.37      3.77 o 
   4  11  17     2901.73     2937.77     57.92 o 
   1  12  17     2415.55     2460.13     36.60 o 
   2  12  17       62.17       78.39      8.58 o 
   3  12  17     3144.31     3281.02     64.70 o 
   0  13  17     1839.80     1898.79     47.03 o 
   1  13  17       28.38       54.07      5.49 o 
   2  13  17     2822.01     2939.80     48.38 o 
   3  13  17        3.37       36.06      6.43 o 
   1  14  17     3106.26     3148.74     55.64 o 
   2  14  17        0.41       27.69      4.93 o 
   0  15  17      478.30      528.87     19.67 o 
   0   0  18      107.53      106.37     12.18 o 
   2   0  18     5382.81     5397.00    179.26 o 
   4   0  18     2431.97     2387.14     45.09 o 
   6   0  18     1176.06     1088.06     50.22 o 
   1   1  18     2513.40     2530.50     27.83 o 
   2   1  18      251.45      231.83      8.19 o 
   3   1  18     2110.26     1996.35     38.25 o 
   4   1  18      282.98      236.05     20.70 o 
   5   1  18     2611.71     2521.30     40.14 o 
   6   1  18       11.41       21.03     13.57 o 
   0   2  18     4265.54     4468.23     47.86 o 
   1   2  18        3.57       10.74      5.73 o 
   2   2  18     3950.01     3838.41     31.36 o 
   3   2  18      285.37      345.98     43.04 o 
   4   2  18     1708.22     1648.31     19.61 o 
   5   2  18       18.28       11.55      5.29 o 
   6   2  18     1020.32      957.83     23.00 o 
   1   3  18     4992.01     4964.12     35.88 o 
   2   3  18       92.79       99.07     12.41 o 
   3   3  18     1649.40     1581.96     15.83 o 
   4   3  18      188.49      144.42      8.80 o 
   5   3  18     2146.90     2082.41     34.93 o 
   6   3  18        0.54        7.66      4.65 o 
   0   4  18     7779.73     7743.52     75.84 o 
   1   4  18       47.26       35.38      3.41 o 
   2   4  18     2810.83     2759.66     35.28 o 
   3   4  18        4.74        5.41      5.09 o 
   4   4  18     1977.07     1895.30     22.83 o 
   5   4  18       24.14       15.29     11.71 o 
   6   4  18     1017.82      944.90     25.02 o 
   1   5  18     3986.23     3921.39     37.92 o 
   2   5  18       98.49       78.04      8.59 o 
   3   5  18     1885.63     1772.02     24.67 o 
   4   5  18      464.53      391.26      9.06 o 
   5   5  18     1364.56     1344.23     32.57 o 
   0   6  18     1977.54     2067.23     25.01 o 
   1   6  18       21.07       44.20      6.26 o 
   2   6  18     3467.10     3280.24     32.19 o 
   3   6  18       76.75       69.83      7.72 o 
   4   6  18     1502.09     1442.17     24.38 o 
   5   6  18       28.47       47.60      8.51 o 
   1   7  18      868.08      832.05     10.26 o 
   2   7  18       49.37       56.36      5.62 o 
   3   7  18     3345.34     3398.08     44.14 o 
   4   7  18       61.61       65.73      5.41 o 
   5   7  18     1010.75      971.37     20.04 o 
   0   8  18      985.47      927.58     14.92 o 
   1   8  18      510.92      497.16     14.84 o 
   2   8  18     2121.97     2156.39     22.52 o 
   3   8  18      131.33      138.34      7.21 o 
   4   8  18     1953.72     1975.43     39.45 o 
   5   8  18       11.42       37.70      7.48 o 
   1   9  18     2640.37     2593.45     34.22 o 
   2   9  18        8.68       42.45      6.76 o 
   3   9  18      734.00      752.82     15.86 o 
   4   9  18        0.55       19.47      5.81 o 
   0  10  18     2171.99     2122.87     31.15 o 
   1  10  18        4.77       41.29      8.26 o 
   2  10  18     2051.85     2013.80     30.56 o 
   3  10  18      227.21      248.89     11.19 o 
   4  10  18     1184.80     1195.69     32.34 o 
   1  11  18     2125.16     2094.72     32.68 o 
   2  11  18      114.03      122.62      9.00 o 
   3  11  18      842.73      837.03     17.48 o 
   4  11  18        1.94       42.80      5.90 o 
   0  12  18     2184.44     2137.92     49.72 o 
   1  12  18       10.35       33.70     13.04 o 
   2  12  18     1502.09     1519.41     36.08 o 
   3  12  18       58.73       82.15      8.14 o 
   1  13  18     1539.31     1499.32     24.62 o 
   2  13  18        2.51       59.92      8.14 o 
   0  14  18      339.53      346.12     13.99 o 
   1  14  18       39.09       92.07      7.96 o 
   1   0  19    10256.16    10232.10    135.18 o 
   3   0  19     9262.69     9214.26    145.73 o 
   5   0  19     6533.67     6420.83    142.11 o 
   0   1  19    17156.96    16838.39    190.10 o 
   1   1  19       22.03       58.06      9.73 o 
   2   1  19     6831.74     6621.92     57.93 o 
   3   1  19       59.66       55.66      7.68 o 
   4   1  19     5311.31     5165.35     55.85 o 
   5   1  19       18.14       22.59      5.21 o 
   6   1  19     6040.17     5646.13    164.58 o 
   1   2  19    11653.33    11654.48     94.97 o 
   2   2  19      126.10      152.36     11.99 o 
   3   2  19    10222.36    10014.78    153.09 o 
   4   2  19       69.16       75.15      4.71 o 
   5   2  19     7127.47     7225.27    100.64 o 
   0   3  19    14820.66    15027.18    265.02 o 
   1   3  19        0.52       35.56      7.70 o 
   2   3  19     9701.24     9464.69    112.57 o 
   3   3  19      361.22      345.84     11.71 o 
   4   3  19     5069.76     5120.26     71.35 o 
   5   3  19        1.28        4.44      5.90 o 
   1   4  19    13028.23    13008.59    110.81 o 
   2   4  19       87.03       89.66      9.20 o 
   3   4  19     6857.74     6886.93     69.18 o 
   4   4  19       15.77       19.43      5.72 o 
   5   4  19     5837.90     5776.91    102.71 o 
   0   5  19     8812.66     8974.08    123.20 o 
   1   5  19        7.44        7.88      4.44 o 
   2   5  19     9917.56     9906.92    146.25 o 
   3   5  19       79.18       85.86      5.74 o 
   4   5  19     5070.91     5023.61     76.63 o 
   5   5  19       46.57       52.87      7.44 o 
   1   6  19    11288.46    11432.17    107.55 o 
   2   6  19      127.44      121.22      4.90 o 
   3   6  19     5819.04     5781.39     70.86 o 
   4   6  19       78.40       87.89      8.30 o 
   5   6  19     6668.26     6874.76    141.58 o 
   0   7  19     7827.57     7862.32    114.99 o 
   1   7  19      172.20      160.27      6.15 o 
   2   7  19     7000.04     7058.65     82.20 o 
   3   7  19       86.88       91.34      5.39 o 
   4   7  19     5629.01     5658.39     97.88 o 
   5   7  19      118.57      124.88     10.75 o 
   1   8  19     8324.24     8467.79    101.51 o 
   2   8  19       16.59       27.11      4.01 o 
   3   8  19     4447.92     4475.95     64.51 o 
   4   8  19       29.71       30.14      4.69 o 
   0   9  19     4917.09     4991.35     67.53 o 
   1   9  19      428.94      394.52      8.23 o 
   2   9  19     6227.89     6415.75     83.42 o 
   3   9  19       33.19       41.21      4.86 o 
   4   9  19     4393.85     4461.22     66.99 o 
   1  10  19     6918.88     7014.83     97.29 o 
   2  10  19        6.39        9.89      4.19 o 
   3  10  19     6081.96     6390.97     83.98 o 
   4  10  19        6.66       22.82      7.50 o 
   0  11  19     6244.75     6289.50    120.20 o 
   1  11  19       49.16       39.26      4.60 o 
   2  11  19     4788.08     4972.47     83.05 o 
   3  11  19      185.06      167.07      6.38 o 
   1  12  19     5451.62     5615.62     73.97 o 
   2  12  19      139.76      133.22      6.99 o 
   3  12  19     4217.41     4335.64    101.40 o 
   0  13  19     3509.51     3610.18     89.50 o 
   1  13  19       34.66       35.24      5.61 o 
   2  13  19     4004.87     4170.17     81.45 o 
   0   0  20       79.58      114.42      7.32 o 
   2   0  20      408.46      385.39     10.68 o 
   4   0  20       32.52       31.36     12.30 o 
   1   1  20       61.79       72.15      8.57 o 
   2   1  20      226.26      207.08     14.69 o 
   3   1  20       97.14       71.25      8.40 o 
   4   1  20       23.18        7.90      4.70 o 
   5   1  20       54.63       47.62      4.16 o 
   0   2  20      597.37      514.86     14.95 o 
   1   2  20       19.22       43.90     18.13 o 
   2   2  20        0.34        1.82      5.01 o 
   3   2  20        6.97       52.99     36.39 o 
   4   2  20      323.37      301.20     15.37 o 
   5   2  20        4.68       -1.65      4.96 o 
   1   3  20      325.41      302.82      9.43 o 
   2   3  20      184.35      146.70     15.41 o 
   3   3  20      307.28      276.16      8.78 o 
   4   3  20       51.65       44.21      9.09 o 
   5   3  20      101.98      119.18     15.86 o 
   0   4  20     1727.58     1563.70     17.71 o 
   1   4  20      181.21      174.04     15.00 o 
   2   4  20        4.59        2.39      4.09 o 
   3   4  20        4.28        9.26      5.70 o 
   4   4  20       19.42       11.43      3.19 o 
   5   4  20        6.20        5.89      9.81 o 
   1   5  20       23.82       27.61      2.85 o 
   2   5  20       19.33       13.47      7.00 o 
   3   5  20        2.52       15.02      3.41 o 
   4   5  20      494.93      446.33     22.37 o 
   5   5  20        2.50       13.08      7.15 o 
   0   6  20      182.05      177.44      8.51 o 
   1   6  20       54.94       69.44     10.62 o 
   2   6  20       16.53       14.58      4.52 o 
   3   6  20      275.47      303.48     13.89 o 
   4   6  20      194.79      208.94      7.38 o 
   5   6  20        0.53       16.96     16.39 o 
   1   7  20       17.74       24.48      3.75 o 
   2   7  20      460.76      428.70     27.62 o 
   3   7  20      140.44      131.18      7.14 o 
   4   7  20       61.75       75.73      8.36 o 
   0   8  20       66.12       69.63      4.84 o 
   1   8  20        3.74       14.05      6.58 o 
   2   8  20      118.22      127.77      5.25 o 
   3   8  20      140.18      167.41     14.87 o 
   4   8  20       12.34       15.62      5.89 o 
   1   9  20        4.49        6.23      3.03 o 
   2   9  20        0.21       37.24     11.63 o 
   3   9  20        1.84        6.62      2.53 o 
   4   9  20       13.53       18.82      6.80 o 
   0  10  20      497.50      451.20     14.95 o 
   1  10  20        7.00       43.89     12.31 o 
   2  10  20        7.14       21.22      4.24 o 
   3  10  20       99.51      138.02     12.69 o 
   1  11  20       47.47       49.25      3.67 o 
   2  11  20      240.97      249.95     19.85 o 
   3  11  20        0.21       14.92      4.17 o 
   0  12  20       48.74       47.23      7.51 o 
   1  12  20      437.84      439.07     28.71 o 
   2  12  20      126.76      122.24      8.64 o 
   1  13  20       26.64       17.50      2.95 o 
   1   0  21     4514.00     4518.17     98.73 o 
   3   0  21    10972.98    11012.48    225.97 o 
   5   0  21     4949.55     4859.06    103.24 o 
   0   1  21    11225.07    11592.11   1741.79 o 
   1   1  21      122.91      123.65      7.62 o 
   2   1  21     8311.85     8144.73    131.31 o 
   3   1  21        0.03       22.42      4.14 o 
   4   1  21     6750.08     6529.87     99.07 o 
   5   1  21       17.35        8.55      3.57 o 
   1   2  21     9107.59     9185.52     96.88 o 
   2   2  21      166.08      174.94      6.84 o 
   3   2  21    11788.91    11896.74    196.70 o 
   4   2  21       30.87       21.95      5.42 o 
   5   2  21     2022.37     1703.22     30.05 o 
   0   3  21    11754.25    11635.48    170.99 o 
   1   3  21      166.91      153.66      7.25 o 
   2   3  21    10247.27     9838.10    179.63 o 
   3   3  21      167.54      179.33     19.37 o 
   4   3  21     6122.36     6082.84    106.05 o 
   5   3  21       63.09       51.11      8.56 o 
   1   4  21     8041.29     8123.97     86.09 o 
   2   4  21       52.80       67.89      7.34 o 
   3   4  21     8060.36     7864.79    136.47 o 
   4   4  21        5.28       16.46      4.00 o 
   5   4  21     3899.90     3831.61     74.03 o 
   0   5  21     7695.71     7777.25    100.19 o 
   1   5  21       47.75       50.97      3.95 o 
   2   5  21    11557.82    11415.09    158.38 o 
   3   5  21       30.50       35.30      6.37 o 
   4   5  21     5332.63     5296.25    391.74 o 
   5   5  21        2.65       10.54      3.49 o 
   1   6  21     8518.65     8722.01     82.54 o 
   2   6  21      282.27      272.61      9.42 o 
   3   6  21     5872.23     5779.36     98.24 o 
   4   6  21      234.04      235.10      9.88 o 
   0   7  21     6581.25     6563.10     80.15 o 
   1   7  21        5.22        6.92      2.36 o 
   2   7  21     5804.03     5766.63     82.22 o 
   3   7  21        1.41        9.23      3.58 o 
   4   7  21     6354.95     6341.54     95.55 o 
   1   8  21     4797.55     4831.31     78.05 o 
   2   8  21      248.97      227.27     10.13 o 
   3   8  21     4778.43     4766.20     69.04 o 
   4   8  21      112.95       98.45      6.96 o 
   0   9  21     5984.57     5966.79    114.18 o 
   1   9  21      169.72      160.80      8.09 o 
   2   9  21     6651.62     6900.39    101.46 o 
   3   9  21       28.58       35.02      5.09 o 
   1  10  21     6237.58     6352.93     99.24 o 
   2  10  21        5.86       12.57      4.85 o 
   3  10  21     4438.31     4574.55     80.50 o 
   0  11  21     7303.97     7436.22    173.67 o 
   1  11  21        0.37        5.32      2.91 o 
   2  11  21     4188.52     4250.00     95.93 o 
   1  12  21     4103.53     4099.09     63.83 o 
   0   0  22    11444.84    10752.50    193.19 o 
   2   0  22      106.33      118.02     11.04 o 
   4   0  22     1329.21     1281.79     36.63 o 
   1   1  22     1083.72     1094.41     12.37 o 
   2   1  22      639.32      605.21     37.18 o 
   3   1  22     2113.52     2026.76     58.61 o 
   4   1  22        5.00        1.74      5.03 o 
   5   1  22     1027.27      963.27     20.47 o 
   0   2  22     1230.49     1203.49     18.73 o 
   1   2  22      186.16      261.37     36.64 o 
   2   2  22     1500.49     1420.49     19.04 o 
   3   2  22       34.95       71.30     14.87 o 
   4   2  22      847.33      854.99     16.28 o 
   5   2  22        4.09        2.07      4.77 o 
   1   3  22     1879.57     1920.82     21.65 o 
   2   3  22       83.03       95.55      8.17 o 
   3   3  22     2487.39     2373.55     57.61 o 
   4   3  22        0.02        3.60      4.79 o 
   5   3  22      538.00      527.91     14.89 o 
   0   4  22     6049.89     5966.19    102.18 o 
   1   4  22      165.26      146.43     15.23 o 
   2   4  22     1974.53     1893.94     35.93 o 
   3   4  22        5.85        6.54      7.05 o 
   4   4  22      865.57      857.90     22.35 o 
   1   5  22     1608.04     1568.44     16.61 o 
   2   5  22       63.94       71.90     13.36 o 
   3   5  22     1873.77     1832.26     30.23 o 
   4   5  22      124.16      153.67     18.12 o 
   0   6  22      988.12      934.50     15.67 o 
   1   6  22       29.57       55.35      9.77 o 
   2   6  22      938.89      916.76     15.05 o 
   3   6  22        0.07       10.45      8.56 o 
   4   6  22     1061.04     1079.78     20.64 o 
   1   7  22     1688.73     1745.38     23.64 o 
   2   7  22      395.50      375.99     18.26 o 
   3   7  22      390.73      400.81      9.64 o 
   4   7  22        0.00       15.06      4.92 o 
   0   8  22     2525.88     2517.72     50.31 o 
   1   8  22     1435.55     1309.82     58.35 o 
   2   8  22      887.46      873.74     14.62 o 
   3   8  22       82.50       90.27      8.49 o 
   1   9  22      713.55      687.16     12.77 o 
   2   9  22       55.73       54.52      5.15 o 
   3   9  22     1434.74     1411.82     23.96 o 
   0  10  22      289.39      292.32     11.49 o 
   1  10  22       39.08       53.21      6.76 o 
   2  10  22     1182.12     1210.19     24.55 o 
   1  11  22     1482.17     1458.53     24.54 o 
   2  11  22       46.41       72.61      7.84 o 
   0  12  22     1035.64     1007.78     28.34 o 
   1   0  23     8647.27     8935.37   1095.26 o 
   3   0  23     5167.11     5173.14    139.25 o 
   0   1  23     6981.29     7383.41   1080.51 o 
   1   1  23       67.71       70.53     11.76 o 
   2   1  23     5702.06     5667.84    109.09 o 
   3   1  23      272.72      237.45     12.83 o 
   4   1  23     4844.51     4750.73     71.63 o 
   1   2  23     5780.56     5692.46     57.36 o 
   2   2  23      177.72      192.22      9.49 o 
   3   2  23     3507.99     3350.89    290.47 o 
   4   2  23      240.98      208.96     10.43 o 
   0   3  23     3784.92     3778.07     56.47 o 
   1   3  23       85.03       98.33      8.83 o 
   2   3  23     7651.08     7691.88     94.53 o 
   3   3  23      251.79      239.43     24.41 o 
   4   3  23     3947.48     3952.86     63.17 o 
   1   4  23     7711.31     7744.59    113.35 o 
   2   4  23       69.35       58.42     11.82 o 
   3   4  23     3921.40     3894.03     74.86 o 
   4   4  23       46.10       33.52      4.66 o 
   0   5  23     4611.80     4514.10     92.87 o 
   1   5  23      239.60      255.68     10.50 o 
   2   5  23     5317.65     5266.83     76.54 o 
   3   5  23      275.09      266.55     12.76 o 
   4   5  23     4434.15     4445.04     85.14 o 
   1   6  23     4823.65     4961.32     68.92 o 
   2   6  23      144.09      142.10      9.79 o 
   3   6  23     2702.34     2653.85     39.49 o 
   4   6  23       71.12       92.03     15.13 o 
   0   7  23     3606.05     3731.50     66.55 o 
   1   7  23       20.09       17.35      4.80 o 
   2   7  23     5910.66     6110.11     92.54 o 
   3   7  23       86.28       82.11      7.94 o 
   1   8  23     5712.93     5922.02     98.14 o 
   2   8  23        1.39       21.20      8.06 o 
   3   8  23     3307.82     3321.19     55.63 o 
   0   9  23     5883.22     5941.72    120.66 o 
   1   9  23       34.34       37.56      6.05 o 
   2   9  23     2888.75     2862.06     49.49 o 
   1  10  23     2480.41     2519.43     44.32 o 
   2  10  23       37.70       42.94      5.90 o 
   0  11  23     3600.04     3698.56     92.42 o 
   1  11  23       92.58       86.04     11.15 o 
   0   0  24     5786.27     5978.59    203.49 o 
   2   0  24     3426.75     3477.02     68.97 o 
   4   0  24     4269.92     4071.40    140.51 o 
   1   1  24     5311.23     5424.31    423.73 o 
   2   1  24       65.00       95.40     21.23 o 
   3   1  24     3851.19     3816.35     95.07 o 
   4   1  24       13.77       10.54      5.82 o 
   0   2  24     5798.00     6117.14     97.70 o 
   1   2  24      103.44      131.21     16.12 o 
   2   2  24     5249.07     5323.00     81.10 o 
   3   2  24        7.11       20.37      3.99 o 
   4   2  24     2395.63     2410.36     41.52 o 
   1   3  24     5565.96     5685.04     90.59 o 
   2   3  24       76.34       71.69      6.79 o 
   3   3  24     5131.04     5025.08    457.51 o 
   4   3  24       13.34        7.04      4.40 o 
   0   4  24     3621.84     3761.06     74.58 o 
   1   4  24       66.40       80.70     11.58 o 
   2   4  24     5920.32     6029.85     84.48 o 
   3   4  24       17.24       23.35      9.02 o 
   4   4  24     3260.71     3277.84     74.67 o 
   1   5  24     5209.83     5380.01     69.85 o 
   2   5  24      118.54      136.91     19.08 o 
   3   5  24     3468.89     3548.50     70.23 o 
   0   6  24     5216.43     5458.62    124.16 o 
   1   6  24       59.05       74.33      7.82 o 
   2   6  24     3593.09     3671.89     47.50 o 
   3   6  24        0.06       11.50      5.23 o 
   1   7  24     4200.27     4377.37     58.74 o 
   2   7  24        1.06       14.34      9.05 o 
   3   7  24     2701.56     2721.05     46.38 o 
   0   8  24     3636.20     3856.31    101.50 o 
   1   8  24      104.27      146.97     15.83 o 
   2   8  24     2553.35     2659.66     42.61 o 
   1   9  24     3138.43     3297.51     61.23 o 
   2   9  24       74.82       66.82      8.07 o 
   0  10  24     3060.06     3200.03     76.02 o 
   1  10  24        5.89       11.31      3.43 o 
   1   0  25     2772.77     2833.79     68.53 o 
   3   0  25     2009.97     1968.49     56.16 o 
   0   1  25     3057.64     3116.60     61.68 o 
   1   1  25       63.23       85.47     19.34 o 
   2   1  25     2393.41     2527.68     54.20 o 
   3   1  25      173.22      173.97      7.17 o 
   4   1  25     2127.99     1914.38     51.83 o 
   1   2  25     1922.94     1971.93     27.25 o 
   2   2  25       25.06       19.53      9.29 o 
   3   2  25      673.32      705.38     20.63 o 
   0   3  25      801.72      762.23     16.79 o 
   1   3  25      140.72      169.32      9.54 o 
   2   3  25     3103.51     3201.01     46.20 o 
   3   3  25      450.44      400.89     30.12 o 
   1   4  25     1447.99     1411.85     20.83 o 
   2   4  25       71.60       65.21     16.95 o 
   3   4  25     1402.84     1379.78     28.15 o 
   0   5  25     1133.12     1069.83     22.48 o 
   1   5  25      108.44      144.73     20.34 o 
   2   5  25     2015.76     2069.25     27.93 o 
   3   5  25      486.45      489.82     25.19 o 
   1   6  25     1963.48     2076.25     27.00 o 
   2   6  25      152.72      161.57     11.87 o 
   3   6  25      373.94      372.92     12.01 o 
   0   7  25     1957.78     2025.17     38.75 o 
   1   7  25       20.57       33.48      6.39 o 
   2   7  25     2940.79     3096.25     72.17 o 
   1   8  25     1733.88     1797.07     29.79 o 
   2   8  25        3.27       20.21      7.10 o 
   0   9  25     2405.96     2531.23     79.49 o 
   1   9  25        4.08       14.47      7.27 o 
   0   0  26     6695.50     8114.90   2235.10 o 
   2   0  26     7228.75     7497.70    205.10 o 
   1   1  26     7201.08     7894.34   1106.20 o 
   2   1  26      274.14      343.17     11.31 o 
   3   1  26     1984.18     1829.09     36.61 o 
   0   2  26     7350.77     7615.79    146.27 o 
   1   2  26       23.84       50.83      4.99 o 
   2   2  26     6244.35     6391.67    391.05 o 
   3   2  26       83.66       53.74      8.66 o 
   1   3  26     4642.01     4585.43     57.96 o 
   2   3  26      882.15      958.61     20.82 o 
   3   3  26     3332.27     3281.77     92.23 o 
   0   4  26     3049.88     3080.57     66.90 o 
   1   4  26      210.23      212.62      7.43 o 
   2   4  26     7636.11     7692.38    139.41 o 
   3   4  26       65.47       60.71      8.43 o 
   1   5  26     5319.25     5593.49    103.11 o 
   2   5  26      144.85      168.97      6.42 o 
   0   6  26     7452.19     7639.76    213.93 o 
   1   6  26        5.59       21.25      5.11 o 
   2   6  26     4740.83     4739.50     78.31 o 
   1   7  26     3971.24     4015.29     80.54 o 
   0   8  26     6331.23     6668.71    163.38 o 
   1   8  26        7.03       15.10      5.16 o 
   1   0  27       66.15       95.39     13.80 o 
   0   1  27      146.63      192.23     10.84 o 
   1   1  27       28.64       86.17     16.84 o 
   2   1  27      310.84      330.68      9.97 o 
   1   2  27        0.69        6.42      2.54 o 
   2   2  27        4.72       31.81      5.64 o 
   0   3  27       11.60        4.49      3.15 o 
   1   3  27       28.38       41.25      5.45 o 
   2   3  27      181.32      209.83     17.78 o 
   1   4  27       55.54       71.21      6.07 o 
   2   4  27       56.29       61.76      6.45 o 
   0   5  27       62.18       41.06      5.53 o 
   1   5  27       19.38        6.52      5.42 o 
   2   5  27        4.31        8.92      2.14 o 
   1   6  27       32.72       36.79      3.62 o 
   0   0  28     6170.54     7005.35   2234.83 o 
   2   0  28     4409.51     4317.45    107.84 o 
   1   1  28     7130.83     7246.15    118.95 o 
   2   1  28       64.13      103.44      4.98 o 
   0   2  28     5691.45     5650.34    117.39 o 
   1   2  28       10.35       20.80      5.16 o 
   2   2  28     4901.17     5038.85     83.08 o 
   1   3  28     5383.47     5401.56     87.99 o 
   0   4  28     2463.66     2536.83     61.93 o 
   1   4  28       37.62       44.85      3.75 o 
   0   1  29      545.05      572.82     26.25 o 
                                                 
